# Supplementary material for: Potential Locations for Non-Invasive Brain Stimulation in Treating Schizophrenia: A Resting-State Functional Connectivity Analysis
Source: Front Neurol. 2021 Dec 15;12:766736. doi: 10.3389/fneur.2021.766736 (PMC8715096; doi:10.3389/fneur.2021.766736)
Supplement: Supplementary file 1 [file Table_1.XLSX]

## Sheet: Supplement Table S1
Title	Authors	Journal	Loading
Functional connectivity density alterations in schizophrenia.	Zhuo C, Zhu J, Qin W, Qu H, Ma X, Tian H, Xu Q, Yu C	Frontiers in behavioral neuroscience	0.604
Language lateralization in unmedicated patients during an acute episode of schizophrenia: a functional MRI study.	Weiss EM, Hofer A, Golaszewski S, Siedentopf C, Felber S, Fleischhacker WW	Psychiatry research	0.584
Associations between polygenic risk for schizophrenia and brain function during probabilistic learning in healthy individuals.	Lancaster TM, Ihssen N, Brindley LM, Tansey KE, Mantripragada K, O'Donovan MC, Owen MJ, Linden DE	Human brain mapping	0.58
Semantic association fMRI impairments represent a potential schizophrenia biomarker.	Jamadar SD, Pearlson GD, O'Neil KM, Assaf M	Schizophrenia research	0.569
Prefrontal functioning during context processing in schizophrenia and major depression: an event-related fMRI study.	Holmes AJ, MacDonald A 3rd, Carter CS, Barch DM, Andrew Stenger V, Cohen JD	Schizophrenia research	0.566
Altered engagement of attention and default networks during target detection in schizophrenia.	Hasenkamp W, James GA, Boshoven W, Duncan E	Schizophrenia research	0.534
Perceived patient-parent relationships and neural representation of parents in schizophrenia.	Choi SH, Lee SH, Park HJ, Chun JW, Kang JI, Kim JJ	European archives of psychiatry and clinical neuroscience	0.519
Deficit in schizophrenia to recruit the striatum in implicit learning: a functional magnetic resonance imaging investigation.	Reiss JP, Campbell DW, Leslie WD, Paulus MP, Ryner LN, Polimeni JO, Foot BJ, Sareen J	Schizophrenia research	0.513
An anterior-to-posterior shift in midline cortical activity in schizophrenia during self-reflection.	Holt DJ, Cassidy BS, Andrews-Hanna JR, Lee SM, Coombs G, Goff DC, Gabrieli JD, Moran JM	Biological psychiatry	0.51
Brain activation patterns during a selective attention test-a functional MRI study in healthy volunteers and patients with schizophrenia.	Weiss EM, Golaszewski S, Mottaghy FM, Hofer A, Hausmann A, Kemmler G, Kremser C, Brinkhoff C, Felber SR, Fleischhacker WW	Psychiatry research	0.502
Cortical intercorrelations of temporal area volumes in schizophrenia.	Mitelman SA, Shihabuddin L, Brickman AM, Buchsbaum MS	Schizophrenia research	0.5
Voxel-based morphometry comparison between first episodes of psychosis with and without evolution to schizophrenia.	Molina V, Sanz J, Villa R, Perez J, Gonzalez D, Sarramea F, Ballesteros A, Galindo G, Hernandez JA	Psychiatry research	0.496
Lower effective connectivity between amygdala and parietal regions in response to fearful faces in schizophrenia.	Mukherjee P, Whalley HC, McKirdy JW, McIntosh AM, Johnstone EC, Lawrie SM, Hall J	Schizophrenia research	0.495
Altered resting-state functional connectivity and anatomical connectivity of hippocampus in schizophrenia.	Zhou Y, Shu N, Liu Y, Song M, Hao Y, Liu H, Yu C, Liu Z, Jiang T	Schizophrenia research	0.493
Endogenous testosterone levels are associated with neural activity in men with schizophrenia during facial emotion processing.	Ji E, Weickert CS, Lenroot R, Catts SV, Vercammen A, White C, Gur RE, Weickert TW	Behavioural brain research	0.488
Nonlinear complexity analysis of brain FMRI signals in schizophrenia.	Sokunbi MO, Gradin VB, Waiter GD, Cameron GG, Ahearn TS, Murray AD, Steele DJ, Staff RT	PloS one	0.485
RT distributional analysis of cognitive-control-related brain activity in first-episode schizophrenia.	Fassbender C, Scangos K, Lesh TA, Carter CS	Cognitive, affective & behavioral neuroscience	0.477
Neural correlates of verbal and nonverbal working memory deficits in individuals with schizophrenia and their high-risk siblings.	Brahmbhatt SB, Haut K, Csernansky JG, Barch DM	Schizophrenia research	0.476
Neural correlates of emotional recognition memory in schizophrenia: effects of valence and arousal.	Lakis N, Jimenez JA, Mancini-Marie A, Stip E, Lavoie ME, Mendrek A	Psychiatry research	0.475
Enhanced left frontal involvement during novel metaphor comprehension in schizophrenia: evidence from functional neuroimaging.	Mashal N, Vishne T, Laor N, Titone D	Brain and language	0.475
Dysregulation of working memory and default-mode networks in schizophrenia using independent component analysis, an fBIRN and MCIC study.	Kim DI, Manoach DS, Mathalon DH, Turner JA, Mannell M, Brown GG, Ford JM, Gollub RL, White T, Wible C, Belger A, Bockholt HJ, Clark VP, Lauriello J, O'Leary D, Mueller BA, Lim KO, Andreasen N, Potkin SG, Calhoun VD	Human brain mapping	0.473
Rostral anterior cingulate cortex dysfunction during error processing in schizophrenia.	Laurens KR, Ngan ET, Bates AT, Kiehl KA, Liddle PF	Brain : a journal of neurology	0.471
Prefrontal cortex connectivity dysfunction in performing the Fist-Edge-Palm task in patients with first-episode schizophrenia and non-psychotic first-degree relatives.	Chan RC, Huang J, Zhao Q, Wang Y, Lai YY, Hong N, Shum DH, Cheung EF, Yu X, Dazzan P	NeuroImage. Clinical	0.47
Temporal processing in schizophrenia: effects of task-difficulty on behavioral discrimination and neuronal responses.	Davalos DB, Rojas DC, Tregellas JR	Schizophrenia research	0.469
An fMRI study of "theory of mind" in at-risk states of psychosis: comparison with manifest schizophrenia and healthy controls.	Brune M, Ozgurdal S, Ansorge N, von Reventlow HG, Peters S, Nicolas V, Tegenthoff M, Juckel G, Lissek S	NeuroImage	0.469
Disrupted sensorimotor and social-cognitive networks underlie symptoms in childhood-onset schizophrenia.	Berman RA, Gotts SJ, McAdams HM, Greenstein D, Lalonde F, Clasen L, Watsky RE, Shora L, Ordonez AE, Raznahan A, Martin A, Gogtay N, Rapoport J	Brain : a journal of neurology	0.467
Functional abnormalities of the right posterior insula are related to the altered self-experience in schizophrenia.	Chen X, Duan M, He H, Yang M, Klugah-Brown B, Xu H, Lai Y, Luo C, Yao D	Psychiatry research. Neuroimaging	0.466
Parietal dysfunction is associated with increased outcome-related decision-making in schizophrenia patients.	Paulus MP, Hozack NE, Zauscher BE, Frank L, Brown GG, McDowell J, Braff DL	Biological psychiatry	0.465
Breakdown of the striatal-default mode network loop in schizophrenia.	Wang X, Li F, Zheng H, Wang W, Zhang W, Liu Z, Sun Y, Chan RC, Chen A	Schizophrenia research	0.464
Genetic associations of brain structural networks in schizophrenia: a preliminary study.	Jagannathan K, Calhoun VD, Gelernter J, Stevens MC, Liu J, Bolognani F, Windemuth A, Ruano G, Assaf M, Pearlson GD	Biological psychiatry	0.462
Functional activation abnormalities during facial emotion perception in schizophrenia patients and nonpsychotic relatives.	Spilka MJ, Arnold AE, Goghari VM	Schizophrenia research	0.459
Episodic memory in schizophrenia: the influence of strategy use on behavior and brain activation.	Bonner-Jackson A, Yodkovik N, Csernansky JG, Barch DM	Psychiatry research	0.458
Impaired prefrontal-basal ganglia functional connectivity and substantia nigra hyperactivity in schizophrenia.	Yoon JH, Minzenberg MJ, Raouf S, D'Esposito M, Carter CS	Biological psychiatry	0.458
Impaired efficiency of functional networks underlying episodic memory-for-context in schizophrenia.	Wang L, Metzak PD, Honer WG, Woodward TS	The Journal of neuroscience : the official journal of the Society for Neuroscience	0.457
Abnormal neural hierarchy in processing of verbal information in patients with schizophrenia.	Lerner Y, Bleich-Cohen M, Solnik-Knirsh S, Yogev-Seligmann G, Eisenstein T, Madah W, Shamir A, Hendler T, Kremer I	NeuroImage. Clinical	0.457
An fMRI study of visual lexical decision in patients with schizophrenia and clinical high-risk individuals.	Natsubori T, Hashimoto R, Yahata N, Inoue H, Takano Y, Iwashiro N, Koike S, Gonoi W, Sasaki H, Takao H, Abe O, Kasai K, Yamasue H	Schizophrenia research	0.451
Disturbed sexual dimorphism of brain activation during mental rotation in schizophrenia.	Jimenez JA, Mancini-Marie A, Lakis N, Rinaldi M, Mendrek A	Schizophrenia research	0.45
Functional disconnections in the direct and indirect amygdala pathways for fear processing in schizophrenia.	Das P, Kemp AH, Flynn G, Harris AW, Liddell BJ, Whitford TJ, Peduto A, Gordon E, Williams LM	Schizophrenia research	0.448
Disrupted thalamic resting-state functional networks in schizophrenia.	Wang HL, Rau CL, Li YM, Chen YP, Yu R	Frontiers in behavioral neuroscience	0.448
Local brain gyrification as a marker of neurological soft signs in schizophrenia.	Hirjak D, Kubera KM, Wolf RC, Thomann AK, Hell SK, Seidl U, Thomann PA	Behavioural brain research	0.447
Altered Basal Ganglia Network Integration in Schizophrenia.	Duan M, Chen X, He H, Jiang Y, Jiang S, Xie Q, Lai Y, Luo C, Yao D	Frontiers in human neuroscience	0.446
Decreased hemispheric connectivity and decreased intra- and inter- hemisphere asymmetry of resting state functional network connectivity in schizophrenia.	Agcaoglu O, Miller R, Damaraju E, Rashid B, Bustillo J, Cetin MS, Van Erp TGM, McEwen S, Preda A, Ford JM, Lim KO, Manoach DS, Mathalon DH, Potkin SG, Calhoun VD	Brain imaging and behavior	0.446
Neural basis for inferring false beliefs and social emotions in others among individuals with schizophrenia and those at ultra-high risk for psychosis.	Takano Y, Aoki Y, Yahata N, Kawakubo Y, Inoue H, Iwashiro N, Natsubori T, Koike S, Gonoi W, Sasaki H, Takao H, Kasai K, Yamasue H	Psychiatry research. Neuroimaging	0.443
Evidence for altered amygdala activation in schizophrenia in an adaptive emotion recognition task.	Mier D, Lis S, Zygrodnik K, Sauer C, Ulferts J, Gallhofer B, Kirsch P	Psychiatry research	0.442
Increased inferior frontal activation during word generation: a marker of genetic risk for schizophrenia but not bipolar disorder?	Costafreda SG, Fu CH, Picchioni M, Kane F, McDonald C, Prata DP, Kalidindi S, Walshe M, Curtis V, Bramon E, Kravariti E, Marshall N, Toulopoulou T, Barker GJ, David AS, Brammer MJ, Murray RM, McGuire PK	Human brain mapping	0.44
Task-based functional connectivity as an indicator of genetic liability to schizophrenia.	Poppe AB, Carter CS, Minzenberg MJ, MacDonald AW 3rd	Schizophrenia research	0.439
Increased ventro-medial prefrontal activations in schizophrenia smokers during cigarette cravings.	Potvin S, Lungu O, Lipp O, Lalonde P, Zaharieva V, Stip E, Melun JP, Mendrek A	Schizophrenia research	0.436
Functional dysconnectivity in schizophrenia associated with attentional modulation of motor function.	Honey GD, Pomarol-Clotet E, Corlett PR, Honey RA, McKenna PJ, Bullmore ET, Fletcher PC	Brain : a journal of neurology	0.432
Disrupted functional connectivity for controlled visual processing as a basis for impaired spatial working memory in schizophrenia.	Kang SS, Sponheim SR, Chafee MV, MacDonald AW 3rd	Neuropsychologia	0.431
Increased activation in Broca's area after cognitive remediation in schizophrenia.	Vianin P, Urben S, Magistretti P, Marquet P, Fornari E, Jaugey L	Psychiatry research	0.431
Working memory dysfunction in schizophrenia compared to healthy controls and patients with depression: evidence from event-related fMRI.	Walter H, Vasic N, Hose A, Spitzer M, Wolf RC	NeuroImage	0.429
Prefrontal cortex function in nonpsychotic siblings of individuals with schizophrenia.	Delawalla Z, Csernansky JG, Barch DM	Biological psychiatry	0.425
Transdiagnostic differences in the resting-state functional connectivity of the prefrontal cortex in depression and schizophrenia.	Chen X, Liu C, He H, Chang X, Jiang Y, Li Y, Duan M, Li J, Luo C, Yao D	Journal of affective disorders	0.424
Brain activation during executive processes in schizophrenia.	Royer A, Schneider FC, Grosselin A, Pellet J, Barral FG, Laurent B, Brouillet D, Lang F	Psychiatry research	0.423
Facial emotion processing in patients with schizophrenia and their non-psychotic siblings: a functional magnetic resonance imaging study.	Li HJ, Chan RC, Gong QY, Liu Y, Liu SM, Shum D, Ma ZL	Schizophrenia research	0.422
Ambiguity aversion in schizophrenia: An fMRI study of decision-making under risk and ambiguity.	Fujino J, Hirose K, Tei S, Kawada R, Tsurumi K, Matsukawa N, Miyata J, Sugihara G, Yoshihara Y, Ideno T, Aso T, Takemura K, Fukuyama H, Murai T, Takahashi H	Schizophrenia research	0.421
Neural correlates of planning performance in patients with schizophrenia - Relationship with apathy.	Liemburg EJ, Dlabac-De Lange JJ, Bais L, Knegtering H, van Osch MJ, Renken RJ, Aleman A	Schizophrenia research	0.42
Concurrent functional magnetic resonance imaging and electroencephalography assessment of sensory gating in schizophrenia.	Bak N, Rostrup E, Larsson HB, Glenthoj BY, Oranje B	Human brain mapping	0.417
Reduced language lateralization in first-episode schizophrenia: an fMRI index of functional asymmetry.	Bleich-Cohen M, Hendler T, Kotler M, Strous RD	Psychiatry research	0.415
Brain structure and function correlates of cognitive subtypes in schizophrenia.	Geisler D, Walton E, Naylor M, Roessner V, Lim KO, Charles Schulz S, Gollub RL, Calhoun VD, Sponheim SR, Ehrlich S	Psychiatry research	0.415
Schizophrenia patients and their healthy siblings share disruption of white matter integrity in the left prefrontal cortex and the hippocampus but not the anterior cingulate cortex.	Hao Y, Yan Q, Liu H, Xu L, Xue Z, Song X, Kaneko Y, Jiang T, Liu Z, Shan B	Schizophrenia research	0.414
Schizophrenia and the brain's control network: aberrant within- and between-network connectivity of the frontoparietal network in schizophrenia.	Tu PC, Lee YC, Chen YS, Li CT, Su TP	Schizophrenia research	0.41
Increased medial temporal lobe activation during the passive viewing of emotional and neutral facial expressions in schizophrenia.	Holt DJ, Kunkel L, Weiss AP, Goff DC, Wright CI, Shin LM, Rauch SL, Hootnick J, Heckers S	Schizophrenia research	0.409
Increased amygdala activation during automatic processing of facial emotion in schizophrenia.	Rauch AV, Reker M, Ohrmann P, Pedersen A, Bauer J, Dannlowski U, Harding L, Koelkebeck K, Konrad C, Kugel H, Arolt V, Heindel W, Suslow T	Psychiatry research	0.409
Genetic influences of resting state fMRI activity in language-related brain regions in healthy controls and schizophrenia patients: a pilot study.	Jamadar S, Powers NR, Meda SA, Calhoun VD, Gelernter J, Gruen JR, Pearlson GD	Brain imaging and behavior	0.408
Brain activation patterns during a selective attention test--a functional MRI study in healthy volunteers and unmedicated patients during an acute episode of schizophrenia.	Weiss EM, Siedentopf C, Golaszewski S, Mottaghy FM, Hofer A, Kremser C, Felber S, Fleischhacker WW	Psychiatry research	0.407
Dysfunctional modulation of emotional interference in the medial prefrontal cortex in patients with schizophrenia.	Park IH, Park HJ, Chun JW, Kim EY, Kim JJ	Neuroscience letters	0.407
The impact of developmental instability on Voxel-Based Morphometry analyses of neuroanatomical abnormalities in schizophrenia.	Euler M, Thoma RJ, Gangestad SW, Canive JM, Yeo RA	Schizophrenia research	0.407
In Search of Multimodal Neuroimaging Biomarkers of Cognitive Deficits in Schizophrenia.	Sui J, Pearlson GD, Du Y, Yu Q, Jones TR, Chen J, Jiang T, Bustillo J, Calhoun VD	Biological psychiatry	0.407
Autistic disorders and schizophrenia: related or remote? An anatomical likelihood estimation.	Cheung C, Yu K, Fung G, Leung M, Wong C, Li Q, Sham P, Chua S, McAlonan G	PloS one	0.406
The influence of encoding strategy on episodic memory and cortical activity in schizophrenia.	Bonner-Jackson A, Haut K, Csernansky JG, Barch DM	Biological psychiatry	0.405
Evidence of altered cortical and amygdala activation during social decision-making in schizophrenia.	Baas D, Aleman A, Vink M, Ramsey NF, de Haan EH, Kahn RS	NeuroImage	0.405
Disruptive changes of cerebellar functional connectivity with the default mode network in schizophrenia.	Wang L, Zou F, Shao Y, Ye E, Jin X, Tan S, Hu D, Yang Z	Schizophrenia research	0.404
Alterations in functional activation in euthymic bipolar disorder and schizophrenia during a working memory task.	Hamilton LS, Altshuler LL, Townsend J, Bookheimer SY, Phillips OR, Fischer J, Woods RP, Mazziotta JC, Toga AW, Nuechterlein KH, Narr KL	Human brain mapping	0.403
Plasticity of prefrontal cortex connectivity in schizophrenia in response to antisaccade practice.	Rodrigue AL, Austin BP, McDowell JE	Psychiatry research. Neuroimaging	0.399
Nicotine-induced activation of caudate and anterior cingulate cortex in response to errors in schizophrenia.	Moran LV, Stoeckel LE, Wang K, Caine CE, Villafuerte R, Calderon V, Baker JT, Ongur D, Janes AC, Evins AE, Pizzagalli DA	Psychopharmacology	0.395
An fMRI investigation of procedural learning in unaffected siblings of individuals with schizophrenia.	Woodward ND, Tibbo P, Purdon SE	Schizophrenia research	0.394
Network dysfunction during associative learning in schizophrenia: Increased activation, but decreased connectivity: an fMRI study.	Wadehra S, Pruitt P, Murphy ER, Diwadkar VA	Schizophrenia research	0.394
Activation and Functional Connectivity of the Left Inferior Temporal Gyrus during Visual Speech Priming in Healthy Listeners and Listeners with Schizophrenia.	Wu C, Zheng Y, Li J, Zhang B, Li R, Wu H, She S, Liu S, Peng H, Ning Y, Li L	Frontiers in neuroscience	0.394
Working Memory in Schizophrenia: Behavioral and Neural Evidence for Reduced Susceptibility to Item-Specific Proactive Interference.	Kaller CP, Loosli SV, Rahm B, Gossel A, Schieting S, Hornig T, Hennig J, Tebartz van Elst L, Weiller C, Katzev M	Biological psychiatry	0.393
Abnormal prefrontal cortical activity and connectivity during response selection in first episode psychosis, chronic schizophrenia, and unaffected siblings of individuals with schizophrenia.	Woodward ND, Waldie B, Rogers B, Tibbo P, Seres P, Purdon SE	Schizophrenia research	0.392
Association of familial risk for schizophrenia with thalamic and medial prefrontal functional connectivity during attentional control.	Antonucci LA, Taurisano P, Fazio L, Gelao B, Romano R, Quarto T, Porcelli A, Mancini M, Di Giorgio A, Caforio G, Pergola G, Popolizio T, Bertolino A, Blasi G	Schizophrenia research	0.392
Effect of rTMS on brain activation in schizophrenia with negative symptoms: A proof-of-principle study.	Dlabac-de Lange JJ, Liemburg EJ, Bais L, Renken RJ, Knegtering H, Aleman A	Schizophrenia research	0.39
Inferior frontal and insular cortical thinning is related to dysfunctional brain activation/deactivation during working memory task in schizophrenic patients.	Pujol N, Penades R, Rametti G, Catalan R, Vidal-Pineiro D, Palacios E, Bargallo N, Bernardo M, Junque C	Psychiatry research	0.389
Altered intrinsic and extrinsic connectivity in schizophrenia.	Zhou Y, Zeidman P, Wu S, Razi A, Chen C, Yang L, Zou J, Wang G, Wang H, Friston KJ	NeuroImage. Clinical	0.389
The effects of DISC1 risk variants on brain activation in controls, patients with bipolar disorder and patients with schizophrenia.	Chakirova G, Whalley HC, Thomson PA, Hennah W, Moorhead TW, Welch KA, Giles S, Hall J, Johnstone EC, Lawrie SM, Porteous DJ, Brown VJ, McIntosh AM	Psychiatry research	0.387
Functional and white matter abnormalities in the language network in patients with schizophrenia: a combined study with diffusion tensor imaging and functional magnetic resonance imaging.	Leroux E, Delcroix N, Alary M, Razafimandimby A, Brazo P, Delamillieure P, Dollfus S	Schizophrenia research	0.387
Cognitive and neural strategies during control of the anterior cingulate cortex by fMRI neurofeedback in patients with schizophrenia.	Cordes JS, Mathiak KA, Dyck M, Alawi EM, Gaber TJ, Zepf FD, Klasen M, Zvyagintsev M, Gur RC, Mathiak K	Frontiers in behavioral neuroscience	0.384
Neurobiology of self-awareness in schizophrenia: an fMRI study.	Shad MU, Keshavan MS, Steinberg JL, Mihalakos P, Thomas BP, Motes MA, Soares JC, Tamminga CA	Schizophrenia research	0.383
Nicotine effects on anterior cingulate cortex in schizophrenia and healthy smokers as revealed by EEG-informed fMRI.	Mobascher A, Warbrick T, Brinkmeyer J, Musso F, Stoecker T, Jon Shah N, Winterer G	Psychiatry research	0.383
Common neural circuitry supporting volitional saccades and its disruption in schizophrenia patients and relatives.	Camchong J, Dyckman KA, Austin BP, Clementz BA, McDowell JE	Biological psychiatry	0.382
Decreased regional activity of default-mode network in unaffected siblings of schizophrenia patients at rest.	Guo W, Su Q, Yao D, Jiang J, Zhang J, Zhang Z, Yu L, Zhai J, Xiao C	European neuropsychopharmacology : the journal of the European College of Neuropsychopharmacology	0.38
Dissociation of anatomical and functional alterations of the default-mode network in first-episode, drug-naive schizophrenia.	Guo W, Liu F, Xiao C, Zhang Z, Yu M, Liu J, Liu G, Zhao J	Clinical neurophysiology : official journal of the International Federation of Clinical Neurophysiology	0.38
Mentalizing impairment in schizophrenia: a functional MRI study.	Das P, Lagopoulos J, Coulston CM, Henderson AF, Malhi GS	Schizophrenia research	0.379
Theory of mind in patients with schizophrenia: is mentalizing delayed?	Pedersen A, Koelkebeck K, Brandt M, Wee M, Kueppers KA, Kugel H, Kohl W, Bauer J, Ohrmann P	Schizophrenia research	0.378
Disturbed functional connectivity of cortical activation during semantic discrimination in patients with schizophrenia and subjects at genetic high-risk.	Li X, Branch CA, Nierenberg J, Delisi LE	Brain imaging and behavior	0.377
Polygenic risk for schizophrenia affects working memory and its neural correlates in healthy subjects.	Krug A, Dietsche B, Zollner R, Yuksel D, Nothen MM, Forstner AJ, Rietschel M, Dannlowski U, Baune BT, Maier R, Witt SH, Kircher T	Schizophrenia research	0.377
The selective impairment of resting-state functional connectivity of the lateral subregion of the frontal pole in schizophrenia.	Zhou Y, Ma X, Wang D, Qin W, Zhu J, Zhuo C, Yu C	PloS one	0.375
Left dorsolateral prefrontal cortex dysfunction in medication-naive schizophrenia.	van Veelen NM, Vink M, Ramsey NF, Kahn RS	Schizophrenia research	0.374
Functional magnetic resonance imaging of inner speech in schizophrenia.	Simons CJ, Tracy DK, Sanghera KK, O'Daly O, Gilleen J, Dominguez MD, Krabbendam L, Shergill SS	Biological psychiatry	0.373
Regional brain atrophy and functional disconnection in Broca's area in individuals at ultra-high risk for psychosis and schizophrenia.	Jung WH, Jang JH, Shin NY, Kim SN, Choi CH, An SK, Kwon JS	PloS one	0.373
Longitudinal regional brain volume loss in schizophrenia: Relationship to antipsychotic medication and change in social function.	Guo JY, Huhtaniska S, Miettunen J, Jaaskelainen E, Kiviniemi V, Nikkinen J, Moilanen J, Haapea M, Maki P, Jones PB, Veijola J, Isohanni M, Murray GK	Schizophrenia research	0.372
Social-cognitive brain function and connectivity during visual perspective-taking in autism and schizophrenia.	Eack SM, Wojtalik JA, Keshavan MS, Minshew NJ	Schizophrenia research	0.372
Reduced prefrontal functional connectivity in the default mode network is related to greater psychopathology in subjects with high genetic loading for schizophrenia.	Jang JH, Jung WH, Choi JS, Choi CH, Kang DH, Shin NY, Hong KS, Kwon JS	Schizophrenia research	0.371
Links among resting-state default-mode network, salience network, and symptomatology in schizophrenia.	Orliac F, Naveau M, Joliot M, Delcroix N, Razafimandimby A, Brazo P, Dollfus S, Delamillieure P	Schizophrenia research	0.37
Abnormal auditory sensory gating-out in first-episode and never-medicated paranoid schizophrenia patients: an fMRI study.	Ji B, Mei W, Zhang JX, Jing J, Wu Q, Zhuo Y, Xiao Z	Experimental brain research	0.37
Efficacy of identifying neural components in the face and emotion processing system in schizophrenia using a dynamic functional localizer.	Arnold AE, Iaria G, Goghari VM	Psychiatry research. Neuroimaging	0.369
Increased resting-state global functional connectivity density of default mode network in schizophrenia subjects treated with electroconvulsive therapy.	Huang H, Jiang Y, Xia M, Tang Y, Zhang T, Cui H, Wang J, Li Y, Xu L, Curtin A, Sheng J, Jia Y, Yao D, Li C, Luo C, Wang J	Schizophrenia research	0.369
Fronto-hippocampal function during temporal context monitoring in schizophrenia.	Weiss AP, Goff D, Schacter DL, Ditman T, Freudenreich O, Henderson D, Heckers S	Biological psychiatry	0.368
Neural and behavioural responses to threat in men with a history of serious violence and schizophrenia or antisocial personality disorder.	Kumari V, Das M, Taylor PJ, Barkataki I, Andrew C, Sumich A, Williams SC, Ffytche DH	Schizophrenia research	0.368
Reversed cerebellar asymmetry in men with first-episode schizophrenia.	Szeszko PR, Gunning-Dixon F, Ashtari M, Snyder PJ, Lieberman JA, Bilder RM	Biological psychiatry	0.367
Genes and memory: the neuroanatomical correlates of emotional memory in monozygotic twin discordant for schizophrenia.	Fahim C, Stip E, Mancini-Marie A, Beauregard M	Brain and cognition	0.365
Grey matter changes over time in high risk subjects developing schizophrenia.	Job DE, Whalley HC, Johnstone EC, Lawrie SM	NeuroImage	0.364
Understanding why patients with schizophrenia do not perceive the hollow-mask illusion using dynamic causal modelling.	Dima D, Roiser JP, Dietrich DE, Bonnemann C, Lanfermann H, Emrich HM, Dillo W	NeuroImage	0.364
Reduced functional connectivity during controlled semantic integration in schizophrenia: A multivariate approach.	Woodward TS, Tipper CM, Leung A, Lavigne KM, Sanford N, Metzak PD	Human brain mapping	0.361
Mentalizing in schizophrenia: A multivariate functional MRI study.	Martin AK, Dzafic I, Robinson GA, Reutens D, Mowry B	Neuropsychologia	0.361
Voxel-based morphometry of patients with schizophrenia or bipolar I disorder: a matched control study.	Brown GG, Lee JS, Strigo IA, Caligiuri MP, Meloy MJ, Lohr J	Psychiatry research	0.36
Hyperfrontality and hypoconnectivity during refreshing in schizophrenia.	Grillon ML, Oppenheim C, Varoquaux G, Charbonneau F, Devauchelle AD, Krebs MO, Bayle F, Thirion B, Huron C	Psychiatry research	0.36
Functional deficit of the medial prefrontal cortex during emotional sentence attribution in schizophrenia.	Razafimandimby A, Herve PY, Marzloff V, Brazo P, Tzourio-Mazoyer N, Dollfus S	Schizophrenia research	0.359
An fMRI study of differential neural response to affective pictures in schizophrenia.	Takahashi H, Koeda M, Oda K, Matsuda T, Matsushima E, Matsuura M, Asai K, Okubo Y	NeuroImage	0.358
Brain activation patterns during visual episodic memory processing among first-degree relatives of schizophrenia subjects.	Stolz E, Pancholi KM, Goradia DD, Paul S, Keshavan MS, Nimgaonkar VL, Prasad KM	NeuroImage	0.358
Effects of endurance training on brain structures in chronic schizophrenia patients and healthy controls.	Malchow B, Keeser D, Keller K, Hasan A, Rauchmann BS, Kimura H, Schneider-Axmann T, Dechent P, Gruber O, Ertl-Wagner B, Honer WG, Hillmer-Vogel U, Schmitt A, Wobrock T, Niklas A, Falkai P	Schizophrenia research	0.358
Unique topology of language processing brain network: a systems-level biomarker of schizophrenia.	Li X, Xia S, Bertisch HC, Branch CA, Delisi LE	Schizophrenia research	0.357
Altered functional connectivity during self- and close other-reflection in patients with bipolar disorder with past psychosis and patients with schizophrenia.	Zhang L, Vander Meer L, Opmeer EM, Marsman JC, Ruhe HG, Aleman A	Neuropsychologia	0.357
Impaired hippocampal function during the detection of novel words in schizophrenia.	Weiss AP, Zalesak M, DeWitt I, Goff D, Kunkel L, Heckers S	Biological psychiatry	0.355
Auditory hallucinations in schizophrenia are associated with reduced functional connectivity of the temporo-parietal area.	Vercammen A, Knegtering H, den Boer JA, Liemburg EJ, Aleman A	Biological psychiatry	0.355
Cortical intercorrelations of frontal area volumes in schizophrenia.	Mitelman SA, Buchsbaum MS, Brickman AM, Shihabuddin L	NeuroImage	0.354
Brain-behaviour relationships in people at high genetic risk of schizophrenia.	Lymer GK, Job DE, William T, Moorhead J, McIntosh AM, Owens DG, Johnstone EC, Lawrie SM	NeuroImage	0.351
The role of the precuneus in metaphor comprehension: evidence from an fMRI study in people with schizophrenia and healthy participants.	Mashal N, Vishne T, Laor N	Frontiers in human neuroscience	0.351
Attention orienting dysfunction during salient novel stimulus processing in schizophrenia.	Laurens KR, Kiehl KA, Ngan ET, Liddle PF	Schizophrenia research	0.35
Discriminating imagined from perceived information engages brain areas implicated in schizophrenia.	Simons JS, Davis SW, Gilbert SJ, Frith CD, Burgess PW	NeuroImage	0.35
Evidence for anomalous network connectivity during working memory encoding in schizophrenia: an ICA based analysis.	Meda SA, Stevens MC, Folley BS, Calhoun VD, Pearlson GD	PloS one	0.35
Neurological soft signs and gray matter changes: a longitudinal analysis in first-episode schizophrenia.	Kong L, Bachmann S, Thomann PA, Essig M, Schroder J	Schizophrenia research	0.35
Evidence of altered prefrontal-thalamic circuitry in schizophrenia: an optimized diffusion MRI study.	Rose SE, Chalk JB, Janke AL, Strudwick MW, Windus LC, Hannah DE, McGrath JJ, Pantelis C, Wood SJ, Mowry BJ	NeuroImage	0.348
Compensatory mechanisms underlie intact task-switching performance in schizophrenia.	Jamadar S, Michie P, Karayanidis F	Neuropsychologia	0.348
Associative memory encoding and recognition in schizophrenia: an event-related fMRI study.	Lepage M, Montoya A, Pelletier M, Achim AM, Menear M, Lal S	Biological psychiatry	0.346
Association of 5' end neuregulin-1 (NRG1) gene variation with subcortical medial frontal microstructure in humans.	Winterer G, Konrad A, Vucurevic G, Musso F, Stoeter P, Dahmen N	NeuroImage	0.346
Selective functional connectivity abnormality of the transition zone of the inferior parietal lobule in schizophrenia.	Liu X, Zhuo C, Qin W, Zhu J, Xu L, Xu Y, Yu C	NeuroImage. Clinical	0.344
Neural dysfunction and violence in schizophrenia: an fMRI investigation.	Kumari V, Aasen I, Taylor P, Ffytche DH, Das M, Barkataki I, Goswami S, O'Connell P, Howlett M, Williams SC, Sharma T	Schizophrenia research	0.343
Resting state cerebral blood flow and objective motor activity reveal basal ganglia dysfunction in schizophrenia.	Walther S, Federspiel A, Horn H, Razavi N, Wiest R, Dierks T, Strik W, Muller TJ	Psychiatry research	0.341
Functional MRI of facial emotion recognition deficits in schizophrenia and their electrophysiological correlates.	Johnston PJ, Stojanov W, Devir H, Schall U	The European journal of neuroscience	0.34
Isn't it ironic? Neural correlates of irony comprehension in schizophrenia.	Rapp AM, Langohr K, Mutschler DE, Klingberg S, Wild B, Erb M	PloS one	0.34
Word and letter string processing networks in schizophrenia: evidence for anomalies and compensation.	Griego JA, Cortes CR, Nune S, Fisher JE, Tagamets MA	Brain and language	0.339
Alexithymia and regional gray matter alterations in schizophrenia.	Kubota M, Miyata J, Hirao K, Fujiwara H, Kawada R, Fujimoto S, Tanaka Y, Sasamoto A, Sawamoto N, Fukuyama H, Takahashi H, Murai T	Neuroscience research	0.339
A hypomethylating variant of MTHFR, 677C>T, blunts the neural response to errors in patients with schizophrenia and healthy individuals.	Roffman JL, Nitenson AZ, Agam Y, Isom M, Friedman JS, Dyckman KA, Brohawn DG, Smoller JW, Goff DC, Manoach DS	PloS one	0.338
Reduced default mode network connectivity in schizophrenia patients.	Pankow A, Deserno L, Walter M, Fydrich T, Bermpohl F, Schlagenhauf F, Heinz A	Schizophrenia research	0.338
Exaggerated brain activation during emotion processing in unaffected siblings of patients with schizophrenia.	van Buuren M, Vink M, Rapcencu AE, Kahn RS	Biological psychiatry	0.335
Lack of insula reactivity to aversive stimuli in schizophrenia.	Linnman C, Coombs G 3rd, Goff DC, Holt DJ	Schizophrenia research	0.335
Assessments of function and biochemistry of the anterior cingulate cortex in schizophrenia.	Reid MA, Stoeckel LE, White DM, Avsar KB, Bolding MS, Akella NS, Knowlton RC, den Hollander JA, Lahti AC	Biological psychiatry	0.334
Lack of self-control as assessed by a personality inventory is related to reduced volume of supplementary motor area.	Matsui M, Yoneyama E, Sumiyoshi T, Noguchi K, Nohara S, Suzuki M, Kawasaki Y, Seto H, Kurachi M	Psychiatry research	0.333
Aberrant salience network (bilateral insula and anterior cingulate cortex) connectivity during information processing in schizophrenia.	White TP, Joseph V, Francis ST, Liddle PF	Schizophrenia research	0.333
Functional magnetic resonance imaging study of cognitive control in the healthy relatives of schizophrenia patients.	MacDonald AW 3rd, Becker TM, Carter CS	Biological psychiatry	0.331
Me, myself and I: temporal dysfunctions during self-evaluation in patients with schizophrenia.	Pauly KD, Kircher TT, Schneider F, Habel U	Social cognitive and affective neuroscience	0.331
Error detection failures in schizophrenia: ERPs and FMRI.	Mathalon DH, Jorgensen KW, Roach BJ, Ford JM	International journal of psychophysiology : official journal of the International Organization of Psychophysiology	0.33
The role of hippocampus dysfunction in deficient memory encoding and positive symptoms in schizophrenia.	Zierhut K, Bogerts B, Schott B, Fenker D, Walter M, Albrecht D, Steiner J, Schutze H, Northoff G, Duzel E, Schiltz K	Psychiatry research	0.33
Brain activation induced by psychological stress in patients with schizophrenia.	Castro MN, Villarreal MF, Bolotinsky N, Papavero E, Goldschmidt MG, Costanzo EY, Drucaroff L, Wainsztein A, de Achaval D, Pahissa J, Bar KJ, Nemeroff CB, Guinjoan SM	Schizophrenia research	0.33
Effects of minocycline add-on treatment on brain morphometry and cerebral perfusion in recent-onset schizophrenia.	Chaves C, Marque CR, Maia-de-Oliveira JP, Wichert-Ana L, Ferrari TB, Santos AC, Araujo D, Machado-de-Sousa JP, Bressan RA, Elkis H, Crippa JA, Guimaraes FS, Zuardi AW, Baker GB, Dursun SM, Hallak JE	Schizophrenia research	0.329
Increased water diffusivity in the frontal and temporal cortices of schizophrenic patients.	Shin YW, Kwon JS, Ha TH, Park HJ, Kim DJ, Hong SB, Moon WJ, Lee JM, Kim IY, Kim SI, Chung EC	NeuroImage	0.328
Striatal dysfunction in schizophrenia and unaffected relatives.	Vink M, Ramsey NF, Raemaekers M, Kahn RS	Biological psychiatry	0.327
Neuroanatomical correlates of neurological soft signs in antipsychotic-naive schizophrenia.	Venkatasubramanian G, Jayakumar PN, Gangadhar BN, Keshavan MS	Psychiatry research	0.327
Neural correlates of semantic associations in patients with schizophrenia.	Sass K, Heim S, Sachs O, Straube B, Schneider F, Habel U, Kircher T	European archives of psychiatry and clinical neuroscience	0.327
Schizophrenia as a network disease: disruption of emergent brain function in patients with auditory hallucinations.	Rish I, Cecchi G, Thyreau B, Thirion B, Plaze M, Paillere-Martinot ML, Martelli C, Martinot JL, Poline JB	PloS one	0.326
Overactivation of fear systems to neutral faces in schizophrenia.	Hall J, Whalley HC, McKirdy JW, Romaniuk L, McGonigle D, McIntosh AM, Baig BJ, Gountouna VE, Job DE, Donaldson DI, Sprengelmeyer R, Young AW, Johnstone EC, Lawrie SM	Biological psychiatry	0.325
Disruption of anterior insula modulation of large-scale brain networks in schizophrenia.	Moran LV, Tagamets MA, Sampath H, O'Donnell A, Stein EA, Kochunov P, Hong LE	Biological psychiatry	0.324
Impaired error-likelihood prediction in medial prefrontal cortex in schizophrenia.	Krawitz A, Braver TS, Barch DM, Brown JW	NeuroImage	0.323
Functional resting-state networks are differentially affected in schizophrenia.	Woodward ND, Rogers B, Heckers S	Schizophrenia research	0.323
Functional connectivity of left Heschl's gyrus in vulnerability to auditory hallucinations in schizophrenia.	Shinn AK, Baker JT, Cohen BM, Ongur D	Schizophrenia research	0.323
Decreased left middle temporal gyrus volume in antipsychotic drug-naive, first-episode schizophrenia patients and their healthy unaffected siblings.	Hu M, Li J, Eyler L, Guo X, Wei Q, Tang J, Liu F, He Z, Li L, Jin H, Liu Z, Wang J, Liu F, Chen H, Zhao J	Schizophrenia research	0.323
Transdiagnostic commonalities and differences in resting state functional connectivity of the default mode network in schizophrenia and major depression.	Schilbach L, Hoffstaedter F, Muller V, Cieslik EC, Goya-Maldonado R, Trost S, Sorg C, Riedl V, Jardri R, Sommer I, Kogler L, Derntl B, Gruber O, Eickhoff SB	NeuroImage. Clinical	0.323
Cannabis abuse is associated with better emotional memory in schizophrenia: a functional magnetic resonance imaging study.	Bourque J, Mendrek A, Durand M, Lakis N, Lipp O, Stip E, Lalonde P, Grignon S, Potvin S	Psychiatry research	0.322
Neural mechanisms of smooth pursuit eye movements in schizotypy.	Meyhofer I, Steffens M, Kasparbauer A, Grant P, Weber B, Ettinger U	Human brain mapping	0.322
Paracingulate sulcus morphology and fMRI activation detection in schizophrenia patients.	Artiges E, Martelli C, Naccache L, Bartres-Faz D, Leprovost JB, Viard A, Paillere-Martinot ML, Dehaene S, Martinot JL	Schizophrenia research	0.321
Functional magnetic resonance imaging studies of eye movements in first episode schizophrenia: smooth pursuit, visually guided saccades and the oculomotor delayed response task.	Keedy SK, Ebens CL, Keshavan MS, Sweeney JA	Psychiatry research	0.321
Procedural learning in schizophrenia investigated with functional magnetic resonance imaging.	Zedkova L, Woodward ND, Harding I, Tibbo PG, Purdon SE	Schizophrenia research	0.321
Medial Prefrontal and Anterior Insular Connectivity in Early Schizophrenia and Major Depressive Disorder: A Resting Functional MRI Evaluation of Large-Scale Brain Network Models.	Penner J, Ford KA, Taylor R, Schaefer B, Theberge J, Neufeld RW, Osuch EA, Menon RS, Rajakumar N, Allman JM, Williamson PC	Frontiers in human neuroscience	0.32
Automated classification of fMRI during cognitive control identifies more severely disorganized subjects with schizophrenia.	Yoon JH, Nguyen DV, McVay LM, Deramo P, Minzenberg MJ, Ragland JD, Niendham T, Solomon M, Carter CS	Schizophrenia research	0.319
Cortico-striatal disconnection within the cingulo-opercular network in schizophrenia revealed by intrinsic functional connectivity analysis: a resting fMRI study.	Tu PC, Hsieh JC, Li CT, Bai YM, Su TP	NeuroImage	0.318
Abnormal connectivity between attentional, language and auditory networks in schizophrenia.	Liemburg EJ, Vercammen A, Ter Horst GJ, Curcic-Blake B, Knegtering H, Aleman A	Schizophrenia research	0.318
Pseudo-continuous arterial spin labeling MRI study of schizophrenic patients.	Ota M, Ishikawa M, Sato N, Okazaki M, Maikusa N, Hori H, Hattori K, Teraishi T, Ito K, Kunugi H	Schizophrenia research	0.318
Association between symptoms of psychosis and reduced functional connectivity of auditory cortex.	Oertel-Knochel V, Knochel C, Matura S, Stablein M, Prvulovic D, Maurer K, Linden DE, van de Ven V	Schizophrenia research	0.318
Reduced cortical thickness in first episode schizophrenia.	Schultz CC, Koch K, Wagner G, Roebel M, Schachtzabel C, Gaser C, Nenadic I, Reichenbach JR, Sauer H, Schlosser RG	Schizophrenia research	0.317
The effects of reality distortion syndrome on salient stimuli processing in patients with schizophrenia: an fMRI study.	Michalopoulou PG, Giampietro VP, Morley LA, Azim A, Kapur S, Lykouras L, Shergill SS	Psychiatry research	0.315
Abnormal neural responses to social exclusion in schizophrenia.	Gradin VB, Waiter G, Kumar P, Stickle C, Milders M, Matthews K, Reid I, Hall J, Steele JD	PloS one	0.315
Functional and anatomical connectivity abnormalities in left inferior frontal gyrus in schizophrenia.	Jeong B, Wible CG, Hashimoto R, Kubicki M	Human brain mapping	0.313
Regional contraction of brain surface area involves three large-scale networks in schizophrenia.	Palaniyappan L, Mallikarjun P, Joseph V, White TP, Liddle PF	Schizophrenia research	0.313
MTHFR 677C --> T genotype disrupts prefrontal function in schizophrenia through an interaction with COMT 158Val --> Met.	Roffman JL, Gollub RL, Calhoun VD, Wassink TH, Weiss AP, Ho BC, White T, Clark VP, Fries J, Andreasen NC, Goff DC, Manoach DS	Proceedings of the National Academy of Sciences of the United States of America	0.312
Cortical signature of neurological soft signs in recent onset schizophrenia.	Hirjak D, Wolf RC, Stieltjes B, Hauser T, Seidl U, Schroder J, Thomann PA	Brain topography	0.312
Prefrontal cortical dysfunction during visual perspective-taking in schizophrenia.	Eack SM, Wojtalik JA, Newhill CE, Keshavan MS, Phillips ML	Schizophrenia research	0.312
Reading impairment in schizophrenia: dysconnectivity within the visual system.	Vinckier F, Cohen L, Oppenheim C, Salvador A, Picard H, Amado I, Krebs MO, Gaillard R	Neuropsychologia	0.311
Reduced task-related suppression during semantic repetition priming in schizophrenia.	Jeong B, Kubicki M	Psychiatry research	0.31
Increased amygdala and parahippocampal gyrus activation in schizophrenic patients with auditory hallucinations: an fMRI study using independent component analysis.	Escarti MJ, de la Iglesia-Vaya M, Marti-Bonmati L, Robles M, Carbonell J, Lull JJ, Garcia-Marti G, Manjon JV, Aguilar EJ, Aleman A, Sanjuan J	Schizophrenia research	0.309
Levels-of-processing effects in first-degree relatives of individuals with schizophrenia.	Bonner-Jackson A, Csernansky JG, Barch DM	Biological psychiatry	0.308
Frontal-striatal-thalamic mediodorsal nucleus dysfunction in schizophrenia-spectrum patients during sensorimotor gating.	Hazlett EA, Buchsbaum MS, Zhang J, Newmark RE, Glanton CF, Zelmanova Y, Haznedar MM, Chu KW, Nenadic I, Kemether EM, Tang CY, New AS, Siever LJ	NeuroImage	0.308
Non redundant functional brain connectivity in schizophrenia.	Salvador R, Landin-Romero R, Anguera M, Canales-Rodriguez EJ, Radua J, Guerrero-Pedraza A, Sarro S, Maristany T, McKenna PJ, Pomarol-Clotet E	Brain imaging and behavior	0.308
De-coupling of cognitive performance and cerebral functional response during working memory in schizophrenia.	Honey GD, Bullmore ET, Sharma T	Schizophrenia research	0.307
Effects of an alpha 7-nicotinic agonist on default network activity in schizophrenia.	Tregellas JR, Tanabe J, Rojas DC, Shatti S, Olincy A, Johnson L, Martin LF, Soti F, Kem WR, Leonard S, Freedman R	Biological psychiatry	0.307
Impact of schizophrenia-risk gene dysbindin 1 on brain activation in bilateral middle frontal gyrus during a working memory task in healthy individuals.	Markov V, Krug A, Krach S, Jansen A, Eggermann T, Zerres K, Stocker T, Shah NJ, Nothen MM, Treutlein J, Rietschel M, Kircher T	Human brain mapping	0.306
White matter density in patients with schizophrenia, bipolar disorder and their unaffected relatives.	McIntosh AM, Job DE, Moorhead TW, Harrison LK, Lawrie SM, Johnstone EC	Biological psychiatry	0.305
Neural correlates of S-ketamine induced psychosis during overt continuous verbal fluency.	Nagels A, Kirner-Veselinovic A, Krach S, Kircher T	NeuroImage	0.305
Stable signatures of schizophrenia in the cortical-subcortical-cerebellar network using fMRI of verbal working memory.	Matsuo K, Chen SH, Liu CM, Liu CC, Hwang TJ, Hsieh MH, Chien YL, Hwu HG, Tseng WY	Schizophrenia research	0.304
Sustained activation of the hippocampus in response to fearful faces in schizophrenia.	Holt DJ, Weiss AP, Rauch SL, Wright CI, Zalesak M, Goff DC, Ditman T, Welsh RC, Heckers S	Biological psychiatry	0.303
Resting-state functional connectivity alterations in the default network of schizophrenia patients with persistent auditory verbal hallucinations.	Alonso-Solis A, Vives-Gilabert Y, Grasa E, Portella MJ, Rabella M, Sauras RB, Roldan A, Nunez-Marin F, Gomez-Anson B, Perez V, Alvarez E, Corripio I	Schizophrenia research	0.303
Contributions of low and high spatial frequency processing to impaired object recognition circuitry in schizophrenia.	Calderone DJ, Hoptman MJ, Martinez A, Nair-Collins S, Mauro CJ, Bar M, Javitt DC, Butler PD	Cerebral cortex (New York, N.Y. : 1991)	0.302
Structural and functional dysconnectivity of the fronto-thalamic system in schizophrenia: a DCM-DTI study.	Wagner G, De la Cruz F, Schachtzabel C, Gullmar D, Schultz CC, Schlosser RG, Bar KJ, Koch K	Cortex; a journal devoted to the study of the nervous system and behavior	0.302
Functional magnetic resonance imaging during auditory verbal working memory in nonpsychotic relatives of persons with schizophrenia: a pilot study.	Thermenos HW, Seidman LJ, Breiter H, Goldstein JM, Goodman JM, Poldrack R, Faraone SV, Tsuang MT	Biological psychiatry	0.301
A brain-wide association study of DISC1 genetic variants reveals a relationship with the structure and functional connectivity of the precuneus in schizophrenia.	Gong X, Lu W, Kendrick KM, Pu W, Wang C, Jin L, Lu G, Liu Z, Liu H, Feng J	Human brain mapping	0.301
Neural activation abnormalities during self-referential processing in schizophrenia: An fMRI study.	Liu J, Corbera S, Edward Wexler B	Psychiatry research	0.3
Abnormal neural processing during emotional salience attribution of affective asymmetry in patients with schizophrenia.	Lee SK, Chun JW, Lee JS, Park HJ, Jung YC, Seok JH, Kim JJ	PloS one	0.299
Regional brain activity during early visual perception in unaffected siblings of schizophrenia patients.	Lee J, Cohen MS, Engel SA, Glahn D, Nuechterlein KH, Wynn JK, Green MF	Biological psychiatry	0.298
Neural correlates of the core facets of empathy in schizophrenia.	Derntl B, Finkelmeyer A, Voss B, Eickhoff SB, Kellermann T, Schneider F, Habel U	Schizophrenia research	0.298
Reduced structural integrity and functional lateralization of the dorsal language pathway correlate with hallucinations in schizophrenia: A combined diffusion spectrum imaging and functional magnetic	Wu CH, Hwang TJ, Chen PJ, Chou TL, Hsu YC, Liu CM, Wang HL, Chen CM, Hua MS, Hwu HG, Isaac Tseng WY	Psychiatry research	0.298
Changes in prefrontal and amygdala activity during olanzapine treatment in schizophrenia.	Blasi G, Popolizio T, Taurisano P, Caforio G, Romano R, Di Giorgio A, Sambataro F, Rubino V, Latorre V, Lo Bianco L, Fazio L, Nardini M, Weinberger DR, Bertolino A	Psychiatry research	0.297
Discriminant analysis of functional connectivity patterns on Grassmann manifold.	Fan Y, Liu Y, Wu H, Hao Y, Liu H, Liu Z, Jiang T	NeuroImage	0.297
Default mode network activity in schizophrenia studied at resting state using probabilistic ICA.	Mingoia G, Wagner G, Langbein K, Maitra R, Smesny S, Dietzek M, Burmeister HP, Reichenbach JR, Schlosser RG, Gaser C, Sauer H, Nenadic I	Schizophrenia research	0.297
Reduced prefrontal-parietal effective connectivity and working memory deficits in schizophrenia.	Deserno L, Sterzer P, Wustenberg T, Heinz A, Schlagenhauf F	The Journal of neuroscience : the official journal of the Society for Neuroscience	0.295
The neural correlates of apathy in schizophrenia: An exploratory investigation.	Caravaggio F, Fervaha G, Menon M, Remington G, Graff-Guerrero A, Gerretsen P	Neuropsychologia	0.295
Linked functional network abnormalities during intrinsic and extrinsic activity in schizophrenia as revealed by a data-fusion approach.	Hashimoto RI, Itahashi T, Okada R, Hasegawa S, Tani M, Kato N, Mimura M	NeuroImage. Clinical	0.295
An fMRI study of reduced left prefrontal activation in schizophrenia during normal inhibitory function.	Rubia K, Russell T, Bullmore ET, Soni W, Brammer MJ, Simmons A, Taylor E, Andrew C, Giampietro V, Sharma T	Schizophrenia research	0.294
Magnocellular pathway impairment in schizophrenia: evidence from functional magnetic resonance imaging.	Martinez A, Hillyard SA, Dias EC, Hagler DJ Jr, Butler PD, Guilfoyle DN, Jalbrzikowski M, Silipo G, Javitt DC	The Journal of neuroscience : the official journal of the Society for Neuroscience	0.294
Mentalizing in male schizophrenia patients is compromised by virtue of dysfunctional connectivity between task-positive and task-negative networks.	Das P, Calhoun V, Malhi GS	Schizophrenia research	0.293
Expanding the response space in chronic schizophrenia: the relevance of left prefrontal cortex.	Ganesan V, Green RD, Hunter MD, Wilkinson ID, Spence SA	NeuroImage	0.292
Diminished neural sensitivity to irregular facial expression in first-episode schizophrenia.	Bleich-Cohen M, Strous RD, Even R, Rotshtein P, Yovel G, Iancu I, Olmer A, Hendler T	Human brain mapping	0.291
Effects of ketamine-induced psychopathological symptoms on continuous overt rhyme fluency.	Nagels A, Kirner-Veselinovic A, Wiese R, Paulus FM, Kircher T, Krach S	European archives of psychiatry and clinical neuroscience	0.291
Genetic influences of cortical gray matter in language-related regions in healthy controls and schizophrenia.	Jamadar S, Powers NR, Meda SA, Gelernter J, Gruen JR, Pearlson GD	Schizophrenia research	0.29
Emotional words induce enhanced brain activity in schizophrenic patients with auditory hallucinations.	Sanjuan J, Lull JJ, Aguilar EJ, Marti-Bonmati L, Moratal D, Gonzalez JC, Robles M, Keshavan MS	Psychiatry research	0.289
Retrosplenial cortex connectivity in schizophrenia.	Bluhm RL, Miller J, Lanius RA, Osuch EA, Boksman K, Neufeld RW, Theberge J, Schaefer B, Williamson PC	Psychiatry research	0.289
Brain dysfunctions during facial discrimination in schizophrenia: selective association to affect decoding.	Quintana J, Lee J, Marcus M, Kee K, Wong T, Yerevanian A	Psychiatry research	0.289
Hyperactivation balances sensory processing deficits during mood induction in schizophrenia.	Dyck M, Loughead J, Gur RC, Schneider F, Mathiak K	Social cognitive and affective neuroscience	0.287
Activation of midbrain and ventral striatal regions implicates salience processing during a modified beads task.	Esslinger C, Braun U, Schirmbeck F, Santos A, Meyer-Lindenberg A, Zink M, Kirsch P	PloS one	0.287
A method for multitask fMRI data fusion applied to schizophrenia.	Calhoun VD, Adali T, Kiehl KA, Astur R, Pekar JJ, Pearlson GD	Human brain mapping	0.286
Altered fronto-limbic activity in children and adolescents with familial high risk for schizophrenia.	Hart SJ, Bizzell J, McMahon MA, Gu H, Perkins DO, Belger A	Psychiatry research	0.286
Identifying grey matter changes in schizotypy using partial least squares correlation.	Wiebels K, Waldie KE, Roberts RP, Park HR	Cortex; a journal devoted to the study of the nervous system and behavior	0.286
A visual joke fMRI investigation into Theory of Mind and enhanced risk of schizophrenia.	Marjoram D, Job DE, Whalley HC, Gountouna VE, McIntosh AM, Simonotto E, Cunningham-Owens D, Johnstone EC, Lawrie S	NeuroImage	0.285
Evidence for progressive brain abnormalities in early schizophrenia: a cross-sectional structural and functional connectivity study.	Zhang F, Qiu L, Yuan L, Ma H, Ye R, Yu F, Hu P, Dong Y, Wang K	Schizophrenia research	0.285
Functional disintegration in paranoid schizophrenia using resting-state fMRI.	Zhou Y, Liang M, Tian L, Wang K, Hao Y, Liu H, Liu Z, Jiang T	Schizophrenia research	0.284
The insula-claustrum region and delusions in schizophrenia.	Cascella NG, Gerner GJ, Fieldstone SC, Sawa A, Schretlen DJ	Schizophrenia research	0.284
Reduced microstructural integrity of the white matter underlying anterior cingulate cortex is associated with increased saccadic latency in schizophrenia.	Manoach DS, Ketwaroo GA, Polli FE, Thakkar KN, Barton JJ, Goff DC, Fischl B, Vangel M, Tuch DS	NeuroImage	0.283
White matter abnormalities in schizophrenia patients with tardive dyskinesia: a diffusion tensor image study.	Bai YM, Chou KH, Lin CP, Chen IY, Li CT, Yang KC, Chou YH, Su TP	Schizophrenia research	0.283
Striatal intrinsic reinforcement signals during recognition memory: relationship to response bias and dysregulation in schizophrenia.	Wolf DH, Gerraty R, Satterthwaite TD, Loughead J, Campellone T, Elliott MA, Turetsky BI, Gur RC, Gur RE	Frontiers in behavioral neuroscience	0.283
Hippocampal underactivation in an fMRI study of word and face memory recognition in schizophrenia.	Rametti G, Junque C, Vendrell P, Catalan R, Penades R, Bargallo N, Bernardo M	European archives of psychiatry and clinical neuroscience	0.282
Neural primacy of the salience processing system in schizophrenia.	Palaniyappan L, Simmonite M, White TP, Liddle EB, Liddle PF	Neuron	0.282
Classification of adolescent psychotic disorders using linear discriminant analysis.	Pardo PJ, Georgopoulos AP, Kenny JT, Stuve TA, Findling RL, Schulz SC	Schizophrenia research	0.281
Switching schizophrenia patients from typical neuroleptics to olanzapine: effects on BOLD response during attention and working memory.	Schlagenhauf F, Wustenberg T, Schmack K, Dinges M, Wrase J, Koslowski M, Kienast T, Bauer M, Gallinat J, Juckel G, Heinz A	European neuropsychopharmacology : the journal of the European College of Neuropsychopharmacology	0.281
Abnormalities in personal space and parietal-frontal function in schizophrenia.	Holt DJ, Boeke EA, Coombs G 3rd, DeCross SN, Cassidy BS, Stufflebeam S, Rauch SL, Tootell RB	NeuroImage. Clinical	0.281
A behavioural and functional neuroimaging investigation into the effects of nicotine on sensorimotor gating in healthy subjects and persons with schizophrenia.	Postma P, Gray JA, Sharma T, Geyer M, Mehrotra R, Das M, Zachariah E, Hines M, Williams SC, Kumari V	Psychopharmacology	0.28
Reduced error-related activation in two anterior cingulate circuits is related to impaired performance in schizophrenia.	Polli FE, Barton JJ, Thakkar KN, Greve DN, Goff DC, Rauch SL, Manoach DS	Brain : a journal of neurology	0.28
Switching schizophrenia patients from typical neuroleptics to aripiprazole: effects on working memory dependent functional activation.	Schlagenhauf F, Dinges M, Beck A, Wustenberg T, Friedel E, Dembler T, Sarkar R, Wrase J, Gallinat J, Juckel G, Heinz A	Schizophrenia research	0.28
Altered brain activation in dorsolateral prefrontal cortex in adolescents and young adults at genetic risk for schizophrenia: an fMRI study of working memory.	Seidman LJ, Thermenos HW, Poldrack RA, Peace NK, Koch JK, Faraone SV, Tsuang MT	Schizophrenia research	0.279
Altered volume and lateralization of language-related regions in first-episode schizophrenia.	Sheng J, Zhu Y, Lu Z, Liu N, Huang N, Zhang Z, Tan L, Li C, Yu X	Schizophrenia research	0.279
The neuroanatomical basis of panic disorder and social phobia in schizophrenia: a voxel based morphometric study.	Picado M, Carmona S, Hoekzema E, Pailhez G, Berge D, Mane A, Fauquet J, Hilferty J, Moreno A, Cortizo R, Vilarroya O, Bulbena A	PloS one	0.279
A 4.0-T fMRI study of brain connectivity during word fluency in first-episode schizophrenia.	Boksman K, Theberge J, Williamson P, Drost DJ, Malla A, Densmore M, Takhar J, Pavlosky W, Menon RS, Neufeld RW	Schizophrenia research	0.278
Parietal cortex and episodic memory retrieval in schizophrenia.	Lepage M, Pelletier M, Achim A, Montoya A, Menear M, Lal S	Psychiatry research	0.278
Hippocampal dysfunction during free word association in male patients with schizophrenia.	Kircher T, Whitney C, Krings T, Huber W, Weis S	Schizophrenia research	0.276
Aberrant localization of synchronous hemodynamic activity in auditory cortex reliably characterizes schizophrenia.	Calhoun VD, Kiehl KA, Liddle PF, Pearlson GD	Biological psychiatry	0.274
Neural correlates of probabilistic category learning in patients with schizophrenia.	Weickert TW, Goldberg TE, Callicott JH, Chen Q, Apud JA, Das S, Zoltick BJ, Egan MF, Meeter M, Myers C, Gluck MA, Weinberger DR, Mattay VS	The Journal of neuroscience : the official journal of the Society for Neuroscience	0.272
Is aberrant functional connectivity a psychosis endophenotype? A resting state functional magnetic resonance imaging study.	Khadka S, Meda SA, Stevens MC, Glahn DC, Calhoun VD, Sweeney JA, Tamminga CA, Keshavan MS, O'Neil K, Schretlen D, Pearlson GD	Biological psychiatry	0.272
Neural basis of attributional style in schizophrenia.	Park KM, Kim JJ, Ku J, Kim SY, Lee HR, Kim SI, Yoon KJ	Neuroscience letters	0.27
Nodal centrality of functional network in the differentiation of schizophrenia.	Cheng H, Newman S, Goni J, Kent JS, Howell J, Bolbecker A, Puce A, O'Donnell BF, Hetrick WP	Schizophrenia research	0.27
Altered neural basis of the reality processing and its relation to cognitive insight in schizophrenia.	Lee JS, Chun JW, Lee SH, Kim E, Lee SK, Kim JJ	PloS one	0.269
Disrupted network cross talk, hippocampal dysfunction and hallucinations in schizophrenia.	Hare SM, Law AS, Ford JM, Mathalon DH, Ahmadi A, Damaraju E, Bustillo J, Belger A, Lee HJ, Mueller BA, Lim KO, Brown GG, Preda A, van Erp TGM, Potkin SG, Calhoun VD, Turner JA	Schizophrenia research	0.269
Frontotemporoparietal asymmetry and lack of illness awareness in schizophrenia.	Gerretsen P, Chakravarty MM, Mamo D, Menon M, Pollock BG, Rajji TK, Graff-Guerrero A	Human brain mapping	0.268
Altered structural connectivity and trait anhedonia in patients with schizophrenia.	Lee JS, Han K, Lee SK, Seok JH, Kim JJ	Neuroscience letters	0.267
Similar patterns of brain activation abnormalities during emotional and non-emotional judgments of faces in a schizophrenia family study.	Spilka MJ, Goghari VM	Neuropsychologia	0.267
MTHFR 677C>T effects on anterior cingulate structure and function during response monitoring in schizophrenia: a preliminary study.	Roffman JL, Brohawn DG, Friedman JS, Dyckman KA, Thakkar KN, Agam Y, Vangel MG, Goff DC, Manoach DS	Brain imaging and behavior	0.266
Assessment of white matter abnormalities in paranoid schizophrenia and bipolar mania patients.	Cui L, Chen Z, Deng W, Huang X, Li M, Ma X, Huang C, Jiang L, Wang Y, Wang Q, Collier DA, Gong Q, Li T	Psychiatry research	0.266
White matter abnormalities in subjects at ultra high-risk for schizophrenia and first-episode schizophrenic patients.	Witthaus H, Brune M, Kaufmann C, Bohner G, Ozgurdal S, Gudlowski Y, Heinz A, Klingebiel R, Juckel G	Schizophrenia research	0.265
Dopaminergic modulation of the reward system in schizophrenia: a placebo-controlled dopamine depletion fMRI study.	da Silva Alves F, Bakker G, Schmitz N, Abeling N, Hasler G, van der Meer J, Nederveen A, de Haan L, Linszen D, van Amelsvoort T	European neuropsychopharmacology : the journal of the European College of Neuropsychopharmacology	0.265
Psychopathy and functional magnetic resonance imaging blood oxygenation level-dependent responses to emotional faces in violent patients with schizophrenia.	Dolan MC, Fullam RS	Biological psychiatry	0.264
Prefrontal cortical thickness in first-episode psychosis: a magnetic resonance imaging study.	Wiegand LC, Warfield SK, Levitt JJ, Hirayasu Y, Salisbury DF, Heckers S, Dickey CC, Kikinis R, Jolesz FA, McCarley RW, Shenton ME	Biological psychiatry	0.263
Cognitive correlates of gray matter abnormalities in adolescent siblings of patients with childhood-onset schizophrenia.	Wagshal D, Knowlton BJ, Cohen JR, Bookheimer SY, Bilder RM, Fernandez VG, Asarnow RF	Schizophrenia research	0.263
A reversal of the normal pattern of parahippocampal response to neutral and fearful faces is associated with reality distortion in schizophrenia.	Surguladze S, Russell T, Kucharska-Pietura K, Travis MJ, Giampietro V, David AS, Phillips ML	Biological psychiatry	0.261
Multi-level comparison of empathy in schizophrenia: an fMRI study of a cartoon task.	Lee SJ, Kang do H, Kim CW, Gu BM, Park JY, Choi CH, Shin NY, Lee JM, Kwon JS	Psychiatry research	0.261
Neuregulin 1 ICE-single nucleotide polymorphism in first episode schizophrenia correlates with cerebral activation in fronto-temporal areas.	Kircher T, Thienel R, Wagner M, Reske M, Habel U, Kellermann T, Frommann I, Schwab S, Wolwer W, von Wilmsdorf M, Braus DF, Schmitt A, Rapp A, Stocker T, Shah NJ, Henn FA, Sauer H, Gaebel W, Maier W, Schneider F	European archives of psychiatry and clinical neuroscience	0.26
Overlapping clusters of gray matter deficits in paranoid schizophrenia and psychotic bipolar mania with family history.	Cui L, Li M, Deng W, Guo W, Ma X, Huang C, Jiang L, Wang Y, Collier DA, Gong Q, Li T	Neuroscience letters	0.26
The neuroplastic effect of working memory training in healthy volunteers and patients with schizophrenia: Implications for cognitive rehabilitation.	Li X, Xiao YH, Zhao Q, Leung AW, Cheung EF, Chan RC	Neuropsychologia	0.26
Aberrant activity and connectivity of the posterior superior temporal sulcus during social cognition in schizophrenia.	Mier D, Eisenacher S, Rausch F, Englisch S, Gerchen MF, Zamoscik V, Meyer-Lindenberg A, Zink M, Kirsch P	European archives of psychiatry and clinical neuroscience	0.26
Meta-analysis of diffusion tensor imaging studies in schizophrenia.	Ellison-Wright I, Bullmore E	Schizophrenia research	0.258
Impaired top-down processes in schizophrenia: a DCM study of ERPs.	Dima D, Dietrich DE, Dillo W, Emrich HM	NeuroImage	0.258
Thalamic-insular dysconnectivity in schizophrenia: evidence from structural equation modeling.	Corradi-Dell'Acqua C, Tomelleri L, Bellani M, Rambaldelli G, Cerini R, Pozzi-Mucelli R, Balestrieri M, Tansella M, Brambilla P	Human brain mapping	0.258
Hyper-coupling between working memory task-evoked activations and amplitude of spontaneous fluctuations in first-episode schizophrenia.	Zhou Y, Wang Z, Zuo XN, Zhang H, Wang Y, Jiang T, Liu Z	Schizophrenia research	0.257
Dynamic functional connectivity analysis reveals transient states of dysconnectivity in schizophrenia.	Damaraju E, Allen EA, Belger A, Ford JM, McEwen S, Mathalon DH, Mueller BA, Pearlson GD, Potkin SG, Preda A, Turner JA, Vaidya JG, van Erp TG, Calhoun VD	NeuroImage. Clinical	0.257
Testosterone and reward prediction-errors in healthy men and men with schizophrenia.	Morris RW, Purves-Tyson TD, Weickert CS, Rothmond D, Lenroot R, Weickert TW	Schizophrenia research	0.257
How can cognitive remediation therapy modulate brain activations in schizophrenia? An fMRI study.	Bor J, Brunelin J, d'Amato T, Costes N, Suaud-Chagny MF, Saoud M, Poulet E	Psychiatry research	0.256
Reduced intrinsic visual cortical connectivity is associated with impaired perceptual closure in schizophrenia.	van de Ven V, Rotarska Jagiela A, Oertel-Knochel V, Linden DEJ	NeuroImage. Clinical	0.256
Music Intervention Leads to Increased Insular Connectivity and Improved Clinical Symptoms in Schizophrenia.	He H, Yang M, Duan M, Chen X, Lai Y, Xia Y, Shao J, Biswal BB, Luo C, Yao D	Frontiers in neuroscience	0.256
The BOLD onset transient: identification of novel functional differences in schizophrenia.	Fox MD, Snyder AZ, McAvoy MP, Barch DM, Raichle ME	NeuroImage	0.255
Neural integration of speech and gesture in schizophrenia: evidence for differential processing of metaphoric gestures.	Straube B, Green A, Sass K, Kirner-Veselinovic A, Kircher T	Human brain mapping	0.255
Brain effects of cognitive remediation therapy in schizophrenia: a structural and functional neuroimaging study.	Penades R, Pujol N, Catalan R, Massana G, Rametti G, Garcia-Rizo C, Bargallo N, Gasto C, Bernardo M, Junque C	Biological psychiatry	0.253
Effects of MIR137 on fronto-amygdala functional connectivity.	Mothersill O, Morris DW, Kelly S, Rose EJ, Fahey C, O'Brien C, Lyne R, Reilly R, Gill M, Corvin AP, Donohoe G	NeuroImage	0.253
Hippocampal and orbital inferior frontal gray matter volume abnormalities and cognitive deficit in treatment-naive, first-episode patients with schizophrenia.	Guo X, Li J, Wang J, Fan X, Hu M, Shen Y, Chen H, Zhao J	Schizophrenia research	0.253
Three-way (N-way) fusion of brain imaging data based on mCCA+jICA and its application to discriminating schizophrenia.	Sui J, He H, Pearlson GD, Adali T, Kiehl KA, Yu Q, Clark VP, Castro E, White T, Mueller BA, Ho BC, Andreasen NC, Calhoun VD	NeuroImage	0.252
Social perception in schizophrenia: evidence of temporo-occipital and prefrontal dysfunction.	Bjorkquist OA, Herbener ES	Psychiatry research	0.252
Hippocampal dysfunction during declarative memory encoding in schizophrenia and effects of genetic liability.	Pirnia T, Woods RP, Hamilton LS, Lyden H, Joshi SH, Asarnow RF, Nuechterlein KH, Narr KL	Schizophrenia research	0.252
Reduced neuro-integration from the dorsolateral prefrontal cortex to the whole brain and executive dysfunction in schizophrenia patients and their relatives.	Su TW, Lan TH, Hsu TW, Biswal BB, Tsai PJ, Lin WC, Lin CP	Schizophrenia research	0.251
Cerebral Inefficient Activation in Schizophrenia Patients and Their Unaffected Parents during the N-Back Working Memory Task: A Family fMRI Study.	Jiang S, Yan H, Chen Q, Tian L, Lu T, Tan HY, Yan J, Zhang D	PloS one	0.251
The NOS1 variant rs6490121 is associated with variation in prefrontal function and grey matter density in healthy individuals.	Rose EJ, Greene C, Kelly S, Morris DW, Robertson IH, Fahey C, Jacobson S, O'Doherty J, Newell FN, McGrath J, Bokde A, Garavan H, Frodl T, Gill M, Corvin AP, Donohoe G	NeuroImage	0.25
Neural activity changes in unaffected children of patients with schizophrenia: A resting-state fMRI study.	Tang Y, Chen K, Zhou Y, Liu J, Wang Y, Driesen N, Edmiston EK, Chen X, Jiang X, Kong L, Zhou Q, Li H, Wu F, Wang Z, Xu K, Wang F	Schizophrenia research	0.25
Gray matter volume differences specific to formal thought disorder in schizophrenia.	Horn H, Federspiel A, Wirth M, Muller TJ, Wiest R, Walther S, Strik W	Psychiatry research	0.249
Expected value and prediction error abnormalities in depression and schizophrenia.	Gradin VB, Kumar P, Waiter G, Ahearn T, Stickle C, Milders M, Reid I, Hall J, Steele JD	Brain : a journal of neurology	0.249
Abnormal object recall and anterior cingulate overactivation correlate with formal thought disorder in schizophrenia.	Assaf M, Rivkin PR, Kuzu CH, Calhoun VD, Kraut MA, Groth KM, Yassa MA, Hart J Jr, Pearlson GD	Biological psychiatry	0.248
Neural bases for impaired social cognition in schizophrenia and autism spectrum disorders.	Pinkham AE, Hopfinger JB, Pelphrey KA, Piven J, Penn DL	Schizophrenia research	0.248
Neural correlates of adjunctive rivastigmine treatment to antipsychotics in schizophrenia: a randomized, placebo-controlled, double-blind fMRI study.	Kumari V, Aasen I, ffytche D, Williams SC, Sharma T	NeuroImage	0.247
Gray matter abnormalities in subjects at ultra-high risk for schizophrenia and first-episode schizophrenic patients compared to healthy controls.	Witthaus H, Kaufmann C, Bohner G, Ozgurdal S, Gudlowski Y, Gallinat J, Ruhrmann S, Brune M, Heinz A, Klingebiel R, Juckel G	Psychiatry research	0.247
fMRI correlates of state and trait effects in subjects at genetically enhanced risk of schizophrenia.	Whalley HC, Simonotto E, Flett S, Marshall I, Ebmeier KP, Owens DG, Goddard NH, Johnstone EC, Lawrie SM	Brain : a journal of neurology	0.246
Differential amygdala response during facial recognition in patients with schizophrenia: an fMRI study.	Kosaka H, Omori M, Murata T, Iidaka T, Yamada H, Okada T, Takahashi T, Sadato N, Itoh H, Yonekura Y, Wada Y	Schizophrenia research	0.245
Functional imaging evidence of the relationship between recurrent psychotic episodes and neurodegenerative course in schizophrenia.	Seok Jeong B, Kwon JS, Yoon Kim S, Lee C, Youn T, Moon CH, Yoon Kim C	Psychiatry research	0.245
A systematic fMRI investigation of the brain systems subserving different working memory components in schizophrenia.	Henseler I, Falkai P, Gruber O	The European journal of neuroscience	0.245
Classification of schizophrenia patients based on resting-state functional network connectivity.	Arbabshirani MR, Kiehl KA, Pearlson GD, Calhoun VD	Frontiers in neuroscience	0.245
Reduced activation of superior temporal gyrus during auditory comprehension in young offspring of patients with schizophrenia.	Rajarethinam R, Venkatesh BK, Peethala R, Phan KL, Keshavan M	Schizophrenia research	0.244
Association of poor insight in schizophrenia with structure and function of cortical midline structures and frontopolar cortex.	Raij TT, Riekki TJ, Hari R	Schizophrenia research	0.244
Dysregulated but not decreased salience network activity in schizophrenia.	White TP, Gilleen J, Shergill SS	Frontiers in human neuroscience	0.244
A computational morphometric MRI study of schizophrenia: effects of hallucinations.	Shapleske J, Rossell SL, Chitnis XA, Suckling J, Simmons A, Bullmore ET, Woodruff PW, David AS	Cerebral cortex (New York, N.Y. : 1991)	0.243
Comparing the neural bases of self-referential processing in typically developing and 22q11.2 adolescents.	Schneider M, Debbane M, Lagioia A, Salomon R, d'Argembeau A, Eliez S	Developmental cognitive neuroscience	0.243
Abnormal functional motor lateralization in healthy siblings of patients with schizophrenia.	Altamura M, Fazio L, De Salvia M, Petito A, Blasi G, Taurisano P, Romano R, Gelao B, Bellomo A, Bertolino A	Psychiatry research	0.243
An event-related functional magnetic resonance imaging study of an auditory oddball task in schizophrenia.	Kiehl KA, Liddle PF	Schizophrenia research	0.242
An fMRI study of working memory in first-degree unaffected relatives of schizophrenia patients.	Meda SA, Bhattarai M, Morris NA, Astur RS, Calhoun VD, Mathalon DH, Kiehl KA, Pearlson GD	Schizophrenia research	0.242
Reduced laterality as a trait marker of schizophrenia--evidence from structural and functional neuroimaging.	Oertel V, Knochel C, Rotarska-Jagiela A, Schonmeyer R, Lindner M, van de Ven V, Haenschel C, Uhlhaas P, Maurer K, Linden DE	The Journal of neuroscience : the official journal of the Society for Neuroscience	0.242
Exploring the neural correlates of delusions of reference.	Menon M, Schmitz TW, Anderson AK, Graff A, Korostil M, Mamo D, Gerretsen P, Addington J, Remington G, Kapur S	Biological psychiatry	0.241
Verbal memory impairments in schizophrenia associated with cortical thinning.	Guimond S, Chakravarty MM, Bergeron-Gagnon L, Patel R, Lepage M	NeuroImage. Clinical	0.241
Neural correlates of working memory dysfunction in first-episode schizophrenia patients: an fMRI multi-center study.	Schneider F, Habel U, Reske M, Kellermann T, Stocker T, Shah NJ, Zilles K, Braus DF, Schmitt A, Schlosser R, Wagner M, Frommann I, Kircher T, Rapp A, Meisenzahl E, Ufer S, Ruhrmann S, Thienel R, Sauer H, Henn FA, Gaebel W	Schizophrenia research	0.24
Neuroanatomical substrates of foresight in schizophrenia.	Eack SM, George MM, Prasad KM, Keshavan MS	Schizophrenia research	0.24
Functional magnetic resonance imaging response to experimental pain in drug-free patients with schizophrenia.	de la Fuente-Sandoval C, Favila R, Gomez-Martin D, Pellicer F, Graff-Guerrero A	Psychiatry research	0.24
Neural basis of implicit memory for socio-emotional information in schizophrenia.	Schwartz BL, Vaidya CJ, Shook D, Deutsch SI	Psychiatry research	0.24
Frequency-specific alternations in the amplitude of low-frequency fluctuations in schizophrenia.	Yu R, Chien YL, Wang HL, Liu CM, Liu CC, Hwang TJ, Hsieh MH, Hwu HG, Tseng WY	Human brain mapping	0.24
Disrupted salience processing involved in motivational deficits for real-life activities in patients with schizophrenia.	Kim BH, Shin YB, Kyeong S, Lee SK, Kim JJ	Schizophrenia research	0.239
Alterations of theory of mind network activation in chronic cannabis users.	Roser P, Lissek S, Tegenthoff M, Nicolas V, Juckel G, Brune M	Schizophrenia research	0.238
Using short-range and long-range functional connectivity to identify schizophrenia with a family-based case-control design.	Guo W, Liu F, Chen J, Wu R, Li L, Zhang Z, Chen H, Zhao J	Psychiatry research. Neuroimaging	0.238
Mapping Small-World Properties through Development in the Human Brain: Disruption in Schizophrenia.	Tomasi D, Volkow ND	PloS one	0.237
Source retrieval is not properly differentiated from object retrieval in early schizophrenia: An fMRI study using virtual reality.	Hawco C, Buchy L, Bodnar M, Izadi S, Dell'Elce J, Messina K, Joober R, Malla A, Lepage M	NeuroImage. Clinical	0.237
Functional neuroanatomical correlates of episodic memory impairment in early phase psychosis.	Francis MM, Hummer TA, Vohs JL, Yung MG, Liffick E, Mehdiyoun NF, Radnovich AJ, McDonald BC, Saykin AJ, Breier A	Brain imaging and behavior	0.237
The association between the Val158Met polymorphism of the catechol-O-methyl transferase gene and morphological abnormalities of the brain in chronic schizophrenia.	Ohnishi T, Hashimoto R, Mori T, Nemoto K, Moriguchi Y, Iida H, Noguchi H, Nakabayashi T, Hori H, Ohmori M, Tsukue R, Anami K, Hirabayashi N, Harada S, Arima K, Saitoh O, Kunugi H	Brain : a journal of neurology	0.236
Salience network-midbrain dysconnectivity and blunted reward signals in schizophrenia.	Gradin VB, Waiter G, O'Connor A, Romaniuk L, Stickle C, Matthews K, Hall J, Douglas Steele J	Psychiatry research	0.236
Brain Correlates of Self-Evaluation Deficits in Schizophrenia: A Combined Functional and Structural MRI Study.	Tan S, Zhao Y, Fan F, Zou Y, Jin Z, Zen Y, Zhu X, Yang F, Tan Y, Zhou D	PloS one	0.236
Epistasis between the DAT 3' UTR VNTR and the COMT Val158Met SNP on cortical function in healthy subjects and patients with schizophrenia.	Prata DP, Mechelli A, Fu CH, Picchioni M, Toulopoulou T, Bramon E, Walshe M, Murray RM, Collier DA, McGuire P	Proceedings of the National Academy of Sciences of the United States of America	0.235
Impulsivity-related brain volume deficits in schizophrenia-addiction comorbidity.	Schiffer B, Muller BW, Scherbaum N, Forsting M, Wiltfang J, Leygraf N, Gizewski ER	Brain : a journal of neurology	0.234
Increased short-range and long-range functional connectivity in first-episode, medication-naive schizophrenia at rest.	Guo W, Liu F, Xiao C, Liu J, Yu M, Zhang Z, Zhang J, Zhao J	Schizophrenia research	0.232
An fMRI study of visual attention and sensorimotor function before and after antipsychotic treatment in first-episode schizophrenia.	Keedy SK, Rosen C, Khine T, Rajarethinam R, Janicak PG, Sweeney JA	Psychiatry research	0.231
Neural circuit of verbal humor comprehension in schizophrenia - an fMRI study.	Adamczyk P, Wyczesany M, Domagalik A, Daren A, Cepuch K, Bladzinski P, Cechnicki A, Marek T	NeuroImage. Clinical	0.231
Brain response abnormalities during verbal learning among patients with schizophrenia.	Eyler LT, Jeste DV, Brown GG	Psychiatry research	0.23
Differential fractional anisotropy abnormalities in adolescents with ADHD or schizophrenia.	Davenport ND, Karatekin C, White T, Lim KO	Psychiatry research	0.23
Reduced functional connectivity in a right-hemisphere network for volitional ocular motor control in schizophrenia.	Tu P, Buckner RL, Zollei L, Dyckman KA, Goff DC, Manoach DS	Brain : a journal of neurology	0.23
Negative symptoms in schizophrenia are associated with aberrant striato-cortical connectivity in a rewarded perceptual decision-making task.	Reckless GE, Andreassen OA, Server A, Ostefjells T, Jensen J	NeuroImage. Clinical	0.23
Structural alterations of the social brain: a comparison between schizophrenia and autism.	Radeloff D, Ciaramidaro A, Siniatchkin M, Hainz D, Schlitt S, Weber B, Poustka F, Bolte S, Walter H, Freitag CM	PloS one	0.229
Topographic analysis of individual activation patterns in medial frontal cortex in schizophrenia.	Stern ER, Welsh RC, Fitzgerald KD, Taylor SF	Human brain mapping	0.228
Neural correlates of relational and item-specific encoding during working and long-term memory in schizophrenia.	Ragland JD, Blumenfeld RS, Ramsay IS, Yonelinas A, Yoon J, Solomon M, Carter CS, Ranganath C	NeuroImage	0.228
Distinct structural alterations independently contributing to working memory deficits and symptomatology in paranoid schizophrenia.	Zierhut KC, Schulte-Kemna A, Kaufmann J, Steiner J, Bogerts B, Schiltz K	Cortex; a journal devoted to the study of the nervous system and behavior	0.228
Effects of ketamine on prefrontal and striatal regions in an overt verbal fluency task: a functional magnetic resonance imaging study.	Fu CH, Abel KM, Allin MP, Gasston D, Costafreda SG, Suckling J, Williams SC, McGuire PK	Psychopharmacology	0.227
Model order effects on ICA of resting-state complex-valued fMRI data: Application to schizophrenia.	Kuang LD, Lin QH, Gong XF, Cong F, Sui J, Calhoun VD	Journal of neuroscience methods	0.227
Combining fMRI and SNP data to investigate connections between brain function and genetics using parallel ICA.	Liu J, Pearlson G, Windemuth A, Ruano G, Perrone-Bizzozero NI, Calhoun V	Human brain mapping	0.225
Error processing network dynamics in schizophrenia.	Becerril KE, Repovs G, Barch DM	NeuroImage	0.225
Impaired target detection in schizophrenia and the ventral attentional network: Findings from a joint event-related potential-functional MRI analysis.	Wynn JK, Jimenez AM, Roach BJ, Korb A, Lee J, Horan WP, Ford JM, Green MF	NeuroImage. Clinical	0.224
A functional magnetic resonance imaging study of working memory abnormalities in schizophrenia.	Johnson MR, Morris NA, Astur RS, Calhoun VD, Mathalon DH, Kiehl KA, Pearlson GD	Biological psychiatry	0.223
Dorsolateral prefrontal cortex activity predicts responsiveness to cognitive-behavioral therapy in schizophrenia.	Kumari V, Peters ER, Fannon D, Antonova E, Premkumar P, Anilkumar AP, Williams SC, Kuipers E	Biological psychiatry	0.223
Social anhedonia is associated with neural abnormalities during face emotion processing.	Germine LT, Garrido L, Bruce L, Hooker C	NeuroImage	0.223
Anatomically related grey and white matter abnormalities in adolescent-onset schizophrenia.	Douaud G, Smith S, Jenkinson M, Behrens T, Johansen-Berg H, Vickers J, James S, Voets N, Watkins K, Matthews PM, James A	Brain : a journal of neurology	0.222
Resting-state fMRI mapping of cerebellar functional dysconnections involving multiple large-scale networks in patients with schizophrenia.	Chen YL, Tu PC, Lee YC, Chen YS, Li CT, Su TP	Schizophrenia research	0.222
The effects of neuregulin1 on brain function in controls and patients with schizophrenia and bipolar disorder.	Mechelli A, Prata DP, Fu CH, Picchioni M, Kane F, Kalidindi S, McDonald C, Demjaha A, Kravariti E, Toulopoulou T, Murray R, Collier DA, McGuire PK	NeuroImage	0.221
Fronto-Limbic Brain Dysfunction during the Regulation of Emotion in Schizophrenia.	Eack SM, Wojtalik JA, Barb SM, Newhill CE, Keshavan MS, Phillips ML	PloS one	0.221
Differential processing of metacognitive evaluation and the neural circuitry of the self and others in schizophrenia: a pilot study.	Murphy ER, Brent BK, Benton M, Pruitt P, Diwadkar V, Rajarethinam RP, Keshavan MS	Schizophrenia research	0.22
Altered activation and functional connectivity of neural systems supporting cognitive control of emotion in psychosis proneness.	Modinos G, Ormel J, Aleman A	Schizophrenia research	0.22
Modality specific neural correlates of auditory and somatic hallucinations.	Shergill SS, Cameron LA, Brammer MJ, Williams SC, Murray RM, McGuire PK	Journal of neurology, neurosurgery, and psychiatry	0.219
Right lateral fusiform gyrus dysfunction during facial information processing in schizophrenia.	Quintana J, Wong T, Ortiz-Portillo E, Marder SR, Mazziotta JC	Biological psychiatry	0.219
Abnormal processing of speech during oddball target detection in schizophrenia.	Ngan ET, Vouloumanos A, Cairo TA, Laurens KR, Bates AT, Anderson CM, Werker JF, Liddle PF	NeuroImage	0.219
Brain structural changes in schizophrenia patients with persistent hallucinations.	O'Daly OG, Frangou S, Chitnis X, Shergill SS	Psychiatry research	0.219
Bilateral functional asymmetry disparity in positive and negative schizophrenia revealed by resting-state fMRI.	Ke M, Zou R, Shen H, Huang X, Zhou Z, Liu Z, Xue Z, Hu D	Psychiatry research	0.219
Superior temporal lobe dysfunction and frontotemporal dysconnectivity in subjects at risk of psychosis and in first-episode psychosis.	Crossley NA, Mechelli A, Fusar-Poli P, Broome MR, Matthiasson P, Johns LC, Bramon E, Valmaggia L, Williams SC, McGuire PK	Human brain mapping	0.218
Nonlinear response of the anterior cingulate and prefrontal cortex in schizophrenia as a function of variable attentional control.	Blasi G, Taurisano P, Papazacharias A, Caforio G, Romano R, Lobianco L, Fazio L, Di Giorgio A, Latorre V, Sambataro F, Popolizio T, Nardini M, Mattay VS, Weinberger DR, Bertolino A	Cerebral cortex (New York, N.Y. : 1991)	0.217
Source-based morphometry of gray matter volume in men with first-episode schizophrenia.	Kasparek T, Marecek R, Schwarz D, Prikryl R, Vanicek J, Mikl M, Ceskova E	Human brain mapping	0.217
Reduced anterior cingulate gyrus volume correlates with executive dysfunction in men with first-episode schizophrenia.	Szeszko PR, Bilder RM, Lencz T, Ashtari M, Goldman RS, Reiter G, Wu H, Lieberman JA	Schizophrenia research	0.216
Abnormalities in large scale functional networks in unmedicated patients with schizophrenia and effects of risperidone.	Kraguljac NV, White DM, Hadley JA, Visscher K, Knight D, ver Hoef L, Falola B, Lahti AC	NeuroImage. Clinical	0.216
Frequency dependent alterations in regional homogeneity of baseline brain activity in schizophrenia.	Yu R, Hsieh MH, Wang HL, Liu CM, Liu CC, Hwang TJ, Chien YL, Hwu HG, Tseng WY	PloS one	0.214
Altered balance of functional brain networks in Schizophrenia.	Woodward TS, Leong K, Sanford N, Tipper CM, Lavigne KM	Psychiatry research. Neuroimaging	0.214
Elaborative verbal encoding and altered anterior parahippocampal activation in adolescents and young adults at genetic risk for schizophrenia using FMRI.	Thermenos HW, Seidman LJ, Poldrack RA, Peace NK, Koch JK, Faraone SV, Tsuang MT	Biological psychiatry	0.213
Disrupted white matter integrity of corticopontine-cerebellar circuitry in schizophrenia.	Koch K, Wagner G, Dahnke R, Schachtzabel C, Schultz C, Roebel M, Gullmar D, Reichenbach JR, Sauer H, Schlosser RG	European archives of psychiatry and clinical neuroscience	0.213
Somatosensory system deficits in schizophrenia revealed by MEG during a median-nerve oddball task.	Huang MX, Lee RR, Gaa KM, Song T, Harrington DL, Loh C, Theilmann RJ, Edgar JC, Miller GA, Canive JM, Granholm E	Brain topography	0.213
Neurobiology of insight deficits in schizophrenia: An fMRI study.	Shad MU, Keshavan MS	Schizophrenia research	0.213
Reduced striatal activation during reward anticipation due to appetite-provoking cues in chronic schizophrenia: a fMRI study.	Grimm O, Vollstadt-Klein S, Krebs L, Zink M, Smolka MN	Schizophrenia research	0.212
Neural activation during successful and unsuccessful verbal learning in schizophrenia.	Heinze S, Sartory G, Muller BW, de Greiff A, Forsting M, Juptner M	Schizophrenia research	0.211
Resting state and task-induced deactivation: A methodological comparison in patients with schizophrenia and healthy controls.	Mannell MV, Franco AR, Calhoun VD, Canive JM, Thoma RJ, Mayer AR	Human brain mapping	0.211
Decreased cerebral activation during CPT performance: structural and functional deficits in schizophrenic patients.	Salgado-Pineda P, Junque C, Vendrell P, Baeza I, Bargallo N, Falcon C, Bernardo M	NeuroImage	0.21
Dysfunction of the social brain in schizophrenia is modulated by intention type: an fMRI study.	Walter H, Ciaramidaro A, Adenzato M, Vasic N, Ardito RB, Erk S, Bara BG	Social cognitive and affective neuroscience	0.21
Functional neural networks of time perception: challenge and opportunity for schizophrenia research.	Ortuno F, Guillen-Grima F, Lopez-Garcia P, Gomez J, Pla J	Schizophrenia research	0.21
Differential frontal activation in schizophrenia and bipolar illness during verbal fluency.	Curtis VA, Dixon TA, Morris RG, Bullmore ET, Brammer MJ, Williams SC, Sharma T, Murray RM, McGuire PK	Journal of affective disorders	0.209
Structural correlates of formal thought disorder in schizophrenia: An ultra-high field multivariate morphometry study.	Palaniyappan L, Mahmood J, Balain V, Mougin O, Gowland PA, Liddle PF	Schizophrenia research	0.209
The neural basis of a deficit in abstract thinking in patients with schizophrenia.	Oh J, Chun JW, Joon Jo H, Kim E, Park HJ, Lee B, Kim JJ	Psychiatry research	0.209
Transdiagnostic deviant facial recognition for implicit negative emotion in autism and schizophrenia.	Ciaramidaro A, Bolte S, Schlitt S, Hainz D, Poustka F, Weber B, Freitag C, Walter H	European neuropsychopharmacology : the journal of the European College of Neuropsychopharmacology	0.209
Ventral striatal activation during attribution of stimulus saliency and reward anticipation is correlated in unmedicated first episode schizophrenia patients.	Esslinger C, Englisch S, Inta D, Rausch F, Schirmbeck F, Mier D, Kirsch P, Meyer-Lindenberg A, Zink M	Schizophrenia research	0.208
Multimodal analysis of the hippocampus in schizophrenia using proton magnetic resonance spectroscopy and functional magnetic resonance imaging.	Hutcheson NL, Reid MA, White DM, Kraguljac NV, Avsar KB, Bolding MS, Knowlton RC, den Hollander JA, Lahti AC	Schizophrenia research	0.208
Decreased fMRI activity in the hippocampus of patients with schizophrenia compared to healthy control participants, tested on a wayfinding task in a virtual town.	Ledoux AA, Phillips JL, Labelle A, Smith A, Bohbot VD, Boyer P	Psychiatry research	0.208
Spontaneous Activity Associated with Delusions of Schizophrenia in the Left Medial Superior Frontal Gyrus: A Resting-State fMRI Study.	Gao B, Wang Y, Liu W, Chen Z, Zhou H, Yang J, Cohen Z, Zhu Y, Zang Y	PloS one	0.208
Normal brain activation in schizophrenia patients during associative emotional learning.	Swart M, Liemburg EJ, Kortekaas R, Wiersma D, Bruggeman R, Aleman A	Psychiatry research	0.205
Functional MRI BOLD response to Tower of London performance of first-episode schizophrenia patients using cortical pattern matching.	Rasser PE, Johnston P, Lagopoulos J, Ward PB, Schall U, Thienel R, Bender S, Toga AW, Thompson PM	NeuroImage	0.204
Altered error-related activity in patients with schizophrenia.	Koch K, Wagner G, Schultz C, Schachtzabel C, Nenadic I, Axer M, Reichenbach JR, Sauer H, Schlosser RG	Neuropsychologia	0.204
Reduced functional connectivity and asymmetry of the planum temporale in patients with schizophrenia and first-degree relatives.	Oertel-Knochel V, Knochel C, Matura S, Prvulovic D, Linden DE, van de Ven V	Schizophrenia research	0.204
Specific motion processing pathway deficit during eye tracking in schizophrenia: a performance-matched functional magnetic resonance imaging study.	Hong LE, Tagamets M, Avila M, Wonodi I, Holcomb H, Thaker GK	Biological psychiatry	0.203
Language lateralization in left-handed patients with schizophrenia.	Razafimandimby A, Tzourio-Mazoyer N, Mazoyer B, Maiza O, Dollfus S	Neuropsychologia	0.203
Color Stroop and negative priming in schizophrenia: an fMRI study.	Ungar L, Nestor PG, Niznikiewicz MA, Wible CG, Kubicki M	Psychiatry research	0.202
Involvement of the mirror neuron system in blunted affect in schizophrenia.	Lee JS, Chun JW, Yoon SY, Park HJ, Kim JJ	Schizophrenia research	0.202
Blunted activation in right ventrolateral prefrontal cortex during motor response inhibition in schizophrenia.	Kaladjian A, Jeanningros R, Azorin JM, Grimault S, Anton JL, Mazzola-Pomietto P	Schizophrenia research	0.201
Amplitude of low-frequency oscillations in schizophrenia: a resting state fMRI study.	Hoptman MJ, Zuo XN, Butler PD, Javitt DC, D'Angelo D, Mauro CJ, Milham MP	Schizophrenia research	0.201
Preservation and compensation: the functional neuroanatomy of insight and working memory in schizophrenia.	Sapara A, Ffytche DH, Birchwood M, Cooke MA, Fannon D, Williams SC, Kuipers E, Kumari V	Schizophrenia research	0.201
Self-reflection and positive schizotypy in the adolescent brain.	Debbane M, Vrticka P, Lazouret M, Badoud D, Sander D, Eliez S	Schizophrenia research	0.2
Attenuated prefrontal activation during decision-making under uncertainty in schizophrenia: a multi-center fMRI study.	Krug A, Cabanis M, Pyka M, Pauly K, Kellermann T, Walter H, Wagner M, Landsberg M, Shah NJ, Winterer G, Wolwer W, Brinkmeyer J, Muller BW, Kargel C, Wiedemann G, Herrlich J, Vogeley K, Schilbach L, Rapp A, Klingberg S, Kircher T	Schizophrenia research	0.2
Neural signal during immediate reward anticipation in schizophrenia: Relationship to real-world motivation and function.	Subramaniam K, Hooker CI, Biagianti B, Fisher M, Nagarajan S, Vinogradov S	NeuroImage. Clinical	0.2
Is it me? Verbal self-monitoring neural network and clinical insight in schizophrenia.	Sapara A, Ffytche DH, Cooke MA, Williams SC, Kumari V	Psychiatry research	0.2
Evidence of gray matter reduction and dysfunction in chromosome 22q11.2 deletion syndrome.	Shashi V, Kwapil TR, Kaczorowski J, Berry MN, Santos CS, Howard TD, Goradia D, Prasad K, Vaibhav D, Rajarethinam R, Spence E, Keshavan MS	Psychiatry research	0.199
Individuals with schizophrenia present hypo- and hyperactivation during implicit cueing in an inhibitory task.	Arce E, Leland DS, Miller DA, Simmons AN, Winternheimer KC, Paulus MP	NeuroImage	0.198
Volumetric and shape analysis of the thalamus in first-episode schizophrenia.	Coscia DM, Narr KL, Robinson DG, Hamilton LS, Sevy S, Burdick KE, Gunduz-Bruce H, McCormack J, Bilder RM, Szeszko PR	Human brain mapping	0.198
Altered Hippocampo-Cerebello-Cortical Circuit in Schizophrenia by a Spatiotemporal Consistency and Causal Connectivity Analysis.	Chen X, Jiang Y, Chen L, He H, Dong L, Hou C, Duan M, Yang M, Yao D, Luo C	Frontiers in neuroscience	0.198
Out of touch with reality? Social perception in first-episode schizophrenia.	Ebisch SJ, Salone A, Ferri F, De Berardis D, Romani GL, Ferro FM, Gallese V	Social cognitive and affective neuroscience	0.197
Insular Dysfunction Reflects Altered Between-Network Connectivity and Severity of Negative Symptoms in Schizophrenia during Psychotic Remission.	Manoliu A, Riedl V, Doll A, Bauml JG, Muhlau M, Schwerthoffer D, Scherr M, Zimmer C, Forstl H, Bauml J, Wohlschlager AM, Koch K, Sorg C	Frontiers in human neuroscience	0.197
Automatization and working memory capacity in schizophrenia.	van Raalten TR, Ramsey NF, Jansma JM, Jager G, Kahn RS	Schizophrenia research	0.196
Progressive temporal lobe grey matter loss in adolescents with schizotypal traits and mild intellectual impairment.	Moorhead TW, Stanfield A, Spencer M, Hall J, McIntosh A, Owens DC, Lawrie S, Johnstone E	Psychiatry research	0.196
An fMRI study of auditory hallucinations in patients with epilepsy.	Korsnes MS, Hugdahl K, Nygard M, Bjornaes H	Epilepsia	0.195
Intact hemispheric specialization for spatial and shape working memory in schizophrenia.	Manoach DS, White N, Lindgren KA, Heckers S, Coleman MJ, Dubal S, Goff DC, Holzman PS	Schizophrenia research	0.194
Medial frontal hyperactivity in reality distortion.	Taylor SF, Welsh RC, Chen AC, Velander AJ, Liberzon I	Biological psychiatry	0.194
COMT genotype and its role on hippocampal-prefrontal regions in declarative memory.	Krach S, Jansen A, Krug A, Markov V, Thimm M, Sheldrick AJ, Eggermann T, Zerres K, Stocker T, Shah NJ, Kircher T	NeuroImage	0.193
Altered medial prefrontal activity during dynamic face processing in schizophrenia spectrum patients.	Mothersill O, Morris DW, Kelly S, Rose EJ, Bokde A, Reilly R, Gill M, Corvin AP, Donohoe G	Schizophrenia research	0.193
Impaired insight into illness and cognitive insight in schizophrenia spectrum disorders: resting state functional connectivity.	Gerretsen P, Menon M, Mamo DC, Fervaha G, Remington G, Pollock BG, Graff-Guerrero A	Schizophrenia research	0.193
Genetic variation in schizophrenia-risk-gene dysbindin 1 modulates brain activation in anterior cingulate cortex and right temporal gyrus during language production in healthy individuals.	Markov V, Krug A, Krach S, Whitney C, Eggermann T, Zerres K, Stocker T, Shah NJ, Nothen MM, Treutlein J, Rietschel M, Kircher T	NeuroImage	0.191
Resting-state functional connectivity in medication-naive schizophrenia patients with and without auditory verbal hallucinations: A preliminary report.	Chang X, Collin G, Xi Y, Cui L, Scholtens LH, Sommer IE, Wang H, Yin H, Kahn RS, van den Heuvel MP	Schizophrenia research	0.19
Anhedonia and emotional experience in schizophrenia: neural and behavioral indicators.	Dowd EC, Barch DM	Biological psychiatry	0.189
Excessive contralateral motor overflow in schizophrenia measured by fMRI.	Minzenberg MJ, Yoon JH, Soosman SK, Carter CS	Psychiatry research	0.188
Disrupted amplitude of low-frequency fluctuations in antipsychotic-naive adolescents with early-onset schizophrenia.	Zheng J, Zhang Y, Guo X, Duan X, Zhang J, Zhao J, Chen H	Psychiatry research. Neuroimaging	0.188
The When and Where of Working Memory Dysfunction in Early-Onset Schizophrenia--A Functional Magnetic Resonance Imaging Study.	Bittner RA, Linden DE, Roebroeck A, Hartling F, Rotarska-Jagiela A, Maurer K, Goebel R, Singer W, Haenschel C	Cerebral cortex (New York, N.Y. : 1991)	0.187
A DTI study of white matter microstructure in individuals at high genetic risk for schizophrenia.	Hoptman MJ, Nierenberg J, Bertisch HC, Catalano D, Ardekani BA, Branch CA, Delisi LE	Schizophrenia research	0.186
Cognitive state and connectivity effects of the genome-wide significant psychosis variant in ZNF804A.	Esslinger C, Kirsch P, Haddad L, Mier D, Sauer C, Erk S, Schnell K, Arnold C, Witt SH, Rietschel M, Cichon S, Walter H, Meyer-Lindenberg A	NeuroImage	0.186
Delayed hemodynamic responses in schizophrenia.	Ford JM, Johnson MB, Whitfield SL, Faustman WO, Mathalon DH	NeuroImage	0.185
An fMRI study of functional abnormalities in the verbal working memory system and the relationship to clinical symptoms in chronic schizophrenia.	Hashimoto R, Lee K, Preus A, McCarley RW, Wible CG	Cerebral cortex (New York, N.Y. : 1991)	0.185
Shifted coupling of EEG driving frequencies and fMRI resting state networks in schizophrenia spectrum disorders.	Razavi N, Jann K, Koenig T, Kottlow M, Hauf M, Strik W, Dierks T	PloS one	0.184
Distinct neural correlates for attention lapses in patients with schizophrenia and healthy participants.	Phillips RC, Salo T, Carter CS	Frontiers in human neuroscience	0.184
Structural alterations of the pyramidal pathway in schizoid and schizotypal cluster A personality disorders.	Via E, Orfila C, Pedreno C, Rovira A, Menchon JM, Cardoner N, Palao DJ, Soriano-Mas C, Obiols JE	International journal of psychophysiology : official journal of the International Organization of Psychophysiology	0.184
Attenuated frontal activation in schizophrenia may be task dependent.	Curtis VA, Bullmore ET, Morris RG, Brammer MJ, Williams SC, Simmons A, Sharma T, Murray RM, McGuire PK	Schizophrenia research	0.183
Prefrontal hyperactivation during a working memory task in early-onset schizophrenia spectrum disorders: an fMRI study.	Thormodsen R, Jensen J, Holmen A, Juuhl-Langseth M, Emblem KE, Andreassen OA, Rund BR	Psychiatry research	0.183
Olanzapine modulation of long- and short-range functional connectivity in the resting brain in a sample of patients with schizophrenia.	Guo W, Liu F, Chen J, Wu R, Li L, Zhang Z, Zhao J	European neuropsychopharmacology : the journal of the European College of Neuropsychopharmacology	0.183
Both volumetry and functional connectivity of Heschl's gyrus are associated with auditory P300 in first episode schizophrenia.	Guo Q, Tang Y, Li H, Zhang T, Li J, Sheng J, Liu D, Li C, Wang J	Schizophrenia research	0.181
Re-evaluating dorsolateral prefrontal cortex activation during working memory in schizophrenia.	Karlsgodt KH, Sanz J, van Erp TG, Bearden CE, Nuechterlein KH, Cannon TD	Schizophrenia research	0.18
Neural substrates of olfactory processing in schizophrenia patients and their healthy relatives.	Schneider F, Habel U, Reske M, Toni I, Falkai P, Shah NJ	Psychiatry research	0.179
Neural correlates of emotion recognition in schizophrenia.	Habel U, Chechko N, Pauly K, Koch K, Backes V, Seiferth N, Shah NJ, Stocker T, Schneider F, Kellermann T	Schizophrenia research	0.179
Patients with Schizophrenia Fail to Up-Regulate Task-Positive and Down-Regulate Task-Negative Brain Networks: An fMRI Study Using an ICA Analysis Approach.	Nygard M, Eichele T, Loberg EM, Jorgensen HA, Johnsen E, Kroken RA, Berle JO, Hugdahl K	Frontiers in human neuroscience	0.179
Progressive grey matter atrophy over the first 2-3 years of illness in first-episode schizophrenia: a tensor-based morphometry study.	Whitford TJ, Grieve SM, Farrow TF, Gomes L, Brennan J, Harris AW, Gordon E, Williams LM	NeuroImage	0.178
Convergent evidence from multimodal imaging reveals amygdala abnormalities in schizophrenic patients and their first-degree relatives.	Tian L, Meng C, Yan H, Zhao Q, Liu Q, Yan J, Han Y, Yuan H, Wang L, Yue W, Zhang Y, Li X, Zhu C, He Y, Zhang D	PloS one	0.178
Source-reconstruction of event-related fields reveals hyperfunction and hypofunction of cortical circuits in antipsychotic-naive, first-episode schizophrenia patients during Mooney face processing.	Rivolta D, Castellanos NP, Stawowsky C, Helbling S, Wibral M, Grutzner C, Koethe D, Birkner K, Kranaster L, Enning F, Singer W, Leweke FM, Uhlhaas PJ	The Journal of neuroscience : the official journal of the Society for Neuroscience	0.178
An fMRI study of theory of mind in schizophrenic patients with "passivity" symptoms.	Brune M, Lissek S, Fuchs N, Witthaus H, Peters S, Nicolas V, Juckel G, Tegenthoff M	Neuropsychologia	0.177
Prefrontal-posterior parietal networks in schizophrenia: primary dysfunctions and secondary compensations.	Quintana J, Wong T, Ortiz-Portillo E, Kovalik E, Davidson T, Marder SR, Mazziotta JC	Biological psychiatry	0.176
Aberrant visual circuitry associated with normal spatial match-to-sample accuracy in schizophrenia.	Avsar KB, Stoeckel LE, Bolding MS, White DM, Tagamets MA, Holcomb HH, Lahti AC	Psychiatry research	0.176
Fronto-limbic and autonomic disjunctions to negative emotion distinguish schizophrenia subtypes.	Williams LM, Das P, Liddell BJ, Olivieri G, Peduto AS, David AS, Gordon E, Harris AW	Psychiatry research	0.175
Network analysis of auditory hallucinations in nonpsychotic individuals.	van Lutterveld R, Diederen KM, Otte WM, Sommer IE	Human brain mapping	0.174
Medial frontal gyrus alterations in schizophrenia: Relationship with duration of illness and executive dysfunction.	Frascarelli M, Tognin S, Mirigliani A, Parente F, Buzzanca A, Torti MC, Tinelli E, Caramia F, Di Fabio F, Biondi M, Fusar-Poli P	Psychiatry research	0.174
Neural substrate of unrelenting negative symptoms in schizophrenia: a longitudinal resting-state fMRI study.	Li M, Deng W, Das T, Li Y, Zhao L, Ma X, Wang Y, Yu H, Li X, Meng YJ, Wang Q, Palaniyappan L, Li T	European archives of psychiatry and clinical neuroscience	0.173
Common and distinct neural effects of risperidone and olanzapine during procedural learning in schizophrenia: a randomised longitudinal fMRI study.	Kumari V, Ettinger U, Lee SE, Deuschl C, Anilkumar AP, Schmechtig A, Corr PJ, Ffytche DH, Williams SC	Psychopharmacology	0.171
Anomalous neural circuit function in schizophrenia during a virtual Morris water task.	Folley BS, Astur R, Jagannathan K, Calhoun VD, Pearlson GD	NeuroImage	0.17
Hippocampal and Frontolimbic Function as Intermediate Phenotype for Psychosis: Evidence from Healthy Relatives and a Common Risk Variant in CACNA1C.	Erk S, Meyer-Lindenberg A, Schmierer P, Mohnke S, Grimm O, Garbusow M, Haddad L, Poehland L, Muhleisen TW, Witt SH, Tost H, Kirsch P, Romanczuk-Seiferth N, Schott BH, Cichon S, Nothen MM, Rietschel M, Heinz A, Walter H	Biological psychiatry	0.17
Increased superior frontal gyrus activation during working memory processing in psychosis: Significant relation to cumulative antipsychotic medication and to negative symptoms.	Vogel T, Smieskova R, Schmidt A, Walter A, Harrisberger F, Eckert A, Lang UE, Riecher-Rossler A, Graf M, Borgwardt S	Schizophrenia research	0.17
Abnormal neural activity as a potential biomarker for drug-naive first-episode adolescent-onset schizophrenia with coherence regional homogeneity and support vector machine analyses.	Liu Y, Zhang Y, Lv L, Wu R, Zhao J, Guo W	Schizophrenia research	0.17
Association of grey matter volume deviation with insight impairment in first-episode affective and non-affective psychosis.	McFarland J, Cannon DM, Schmidt H, Ahmed M, Hehir S, Emsell L, Barker G, McCarthy P, Elliott MA, McDonald C	European archives of psychiatry and clinical neuroscience	0.168
Enhanced disease characterization through multi network functional normalization in fMRI.	Cetin MS, Khullar S, Damaraju E, Michael AM, Baum SA, Calhoun VD	Frontiers in neuroscience	0.168
Altered threat and safety neural processing linked to persecutory delusions in schizophrenia: a two-task fMRI study.	Perez DL, Pan H, Weisholtz DS, Root JC, Tuescher O, Fischer DB, Butler T, Vago DR, Isenberg N, Epstein J, Landa Y, Smith TE, Savitz AJ, Silbersweig DA, Stern E	Psychiatry research	0.168
Dysfunction of ventral striatal reward prediction in schizophrenic patients treated with typical, not atypical, neuroleptics.	Juckel G, Schlagenhauf F, Koslowski M, Filonov D, Wustenberg T, Villringer A, Knutson B, Kienast T, Gallinat J, Wrase J, Heinz A	Psychopharmacology	0.167
Emotional decision-making and its dissociable components in schizophrenia and schizoaffective disorder: a behavioural and MRI investigation.	Premkumar P, Fannon D, Kuipers E, Simmons A, Frangou S, Kumari V	Neuropsychologia	0.167
Abnormal brain response during the auditory emotional processing in schizophrenic patients with chronic auditory hallucinations.	Kang JI, Kim JJ, Seok JH, Chun JW, Lee SK, Park HJ	Schizophrenia research	0.167
Functional and structural brain correlates of theory of mind and empathy deficits in schizophrenia.	Benedetti F, Bernasconi A, Bosia M, Cavallaro R, Dallaspezia S, Falini A, Poletti S, Radaelli D, Riccaboni R, Scotti G, Smeraldi E	Schizophrenia research	0.167
Converging genetic and functional brain imaging evidence links neuronal excitability to working memory, psychiatric disease, and brain activity.	Heck A, Fastenrath M, Ackermann S, Auschra B, Bickel H, Coynel D, Gschwind L, Jessen F, Kaduszkiewicz H, Maier W, Milnik A, Pentzek M, Riedel-Heller SG, Ripke S, Spalek K, Sullivan P, Vogler C, Wagner M, Weyerer S, Wolfsgruber S, de Quervain DJ, Papassotiropoulos A	Neuron	0.165
Association of the SerCys DISC1 polymorphism with human hippocampal formation gray matter and function during memory encoding.	Di Giorgio A, Blasi G, Sambataro F, Rampino A, Papazacharias A, Gambi F, Romano R, Caforio G, Rizzo M, Latorre V, Popolizio T, Kolachana B, Callicott JH, Nardini M, Weinberger DR, Bertolino A	The European journal of neuroscience	0.164
Default-mode network dysfunction and self-referential processing in healthy siblings of schizophrenia patients.	van Buuren M, Vink M, Kahn RS	Schizophrenia research	0.164
Association of medial prefrontal resting state functional connectivity and metacognitive capacity in early phase psychosis.	Francis MM, Hummer TA, Leonhardt BL, Vohs JL, Yung MG, Mehdiyoun NF, Lysaker PH, Breier A	Psychiatry research. Neuroimaging	0.163
Inefficient executive cognitive control in schizophrenia is preceded by altered functional activation during information encoding: an fMRI study.	Schlosser RG, Koch K, Wagner G, Nenadic I, Roebel M, Schachtzabel C, Axer M, Schultz C, Reichenbach JR, Sauer H	Neuropsychologia	0.162
Further evidence of alerted default network connectivity and association with theory of mind ability in schizophrenia.	Mothersill O, Tangney N, Morris DW, McCarthy H, Frodl T, Gill M, Corvin A, Donohoe G	Schizophrenia research	0.162
The application of nonlinear Dynamic Causal Modelling for fMRI in subjects at high genetic risk of schizophrenia.	Dauvermann MR, Whalley HC, Romaniuk L, Valton V, Owens DG, Johnstone EC, Lawrie SM, Moorhead TW	NeuroImage	0.161
Prefrontal lobe dysfunction predicts treatment response in medication-naive first-episode schizophrenia.	van Veelen NM, Vink M, Ramsey NF, van Buuren M, Hoogendam JM, Kahn RS	Schizophrenia research	0.16
Impairment in semantic retrieval is associated with symptoms in schizophrenia but not bipolar disorder.	Jamadar S, O'Neil KM, Pearlson GD, Ansari M, Gill A, Jagannathan K, Assaf M	Biological psychiatry	0.159
The influence of combined cognitive plus social-cognitive training on amygdala response during face emotion recognition in schizophrenia.	Hooker CI, Bruce L, Fisher M, Verosky SC, Miyakawa A, D'Esposito M, Vinogradov S	Psychiatry research	0.158
Dissociation of functional and anatomical brain abnormalities in unaffected siblings of schizophrenia patients.	Guo W, Song Y, Liu F, Zhang Z, Zhang J, Yu M, Liu J, Xiao C, Liu G, Zhao J	Clinical neurophysiology : official journal of the International Federation of Clinical Neurophysiology	0.156
Longitudinal functional brain imaging study in early course schizophrenia before and after cognitive enhancement therapy.	Keshavan MS, Eack SM, Prasad KM, Haller CS, Cho RY	NeuroImage	0.156
White matter hemisphere asymmetries in healthy subjects and in schizophrenia: a diffusion tensor MRI study.	Park HJ, Westin CF, Kubicki M, Maier SE, Niznikiewicz M, Baer A, Frumin M, Kikinis R, Jolesz FA, McCarley RW, Shenton ME	NeuroImage	0.155
Increased anterior cingulate and temporal lobe activity during visuospatial working memory in children and adolescents with schizophrenia.	White T, Hongwanishkul D, Schmidt M	Schizophrenia research	0.155
Neural correlates of emotion regulation in patients with schizophrenia and non-affected siblings.	van der Meer L, Swart M, van der Velde J, Pijnenborg G, Wiersma D, Bruggeman R, Aleman A	PloS one	0.155
Neural activity during object perception in schizophrenia patients is associated with illness duration and affective symptoms.	Stephan-Otto C, Siddi S, Cuevas Esteban J, Senior C, Garcia-Alvarez R, Cambra-Marti MR, Usall J, Brebion G	Schizophrenia research	0.155
High classification accuracy for schizophrenia with rest and task FMRI data.	Du W, Calhoun VD, Li H, Ma S, Eichele T, Kiehl KA, Pearlson GD, Adali T	Frontiers in human neuroscience	0.154
The effect of distracting noise on the neuronal mechanisms of attention in schizophrenia.	Tregellas JR, Smucny J, Eichman L, Rojas DC	Schizophrenia research	0.154
Effect of retrieval effort and switching demand on fMRI activation during semantic word generation in schizophrenia.	Ragland JD, Moelter ST, Bhati MT, Valdez JN, Kohler CG, Siegel SJ, Gur RC, Gur RE	Schizophrenia research	0.153
Effects of an extra X chromosome on language lateralization: an fMRI study with Klinefelter men (47,XXY).	van Rijn S, Aleman A, Swaab H, Vink M, Sommer I, Kahn RS	Schizophrenia research	0.152
Genetic variation in the schizophrenia-risk gene neuregulin 1 correlates with brain activation and impaired speech production in a verbal fluency task in healthy individuals.	Kircher T, Krug A, Markov V, Whitney C, Krach S, Zerres K, Eggermann T, Stocker T, Shah NJ, Treutlein J, Nothen MM, Becker T, Rietschel M	Human brain mapping	0.151
Acute effects of single-dose aripiprazole and haloperidol on resting cerebral blood flow (rCBF) in the human brain.	Handley R, Zelaya FO, Reinders AA, Marques TR, Mehta MA, O'Gorman R, Alsop DC, Taylor H, Johnston A, Williams S, McGuire P, Pariante CM, Kapur S, Dazzan P	Human brain mapping	0.151
Perceptual organization and visual search processes during target detection task performance in schizophrenia, as revealed by fMRI.	Silverstein SM, Berten S, Essex B, All SD, Kasi R, Little DM	Neuropsychologia	0.15
Mentalizing in preclinical Huntington's disease: an fMRI study using cartoon picture stories.	Saft C, Lissek S, Hoffmann R, Nicolas V, Tegenthoff M, Juckel G, Brune M	Brain imaging and behavior	0.15
Hippocampal activation and memory performance in schizophrenia depend on strategy use in a virtual maze.	Wilkins LK, Girard TA, Herdman KA, Christensen BK, King J, Kiang M, Bohbot VD	Psychiatry research. Neuroimaging	0.15
Prefrontal-temporal gray matter deficits in bipolar disorder patients with persecutory delusions.	Tost H, Ruf M, Schmal C, Schulze TG, Knorr C, Vollmert C, Bosshenz K, Ende G, Meyer-Lindenberg A, Henn FA, Rietschel M	Journal of affective disorders	0.147
Modular Organization of Functional Network Connectivity in Healthy Controls and Patients with Schizophrenia during the Resting State.	Yu Q, Plis SM, Erhardt EB, Allen EA, Sui J, Kiehl KA, Pearlson G, Calhoun VD	Frontiers in systems neuroscience	0.147
Altered activation in association with reward-related trial-and-error learning in patients with schizophrenia.	Koch K, Schachtzabel C, Wagner G, Schikora J, Schultz C, Reichenbach JR, Sauer H, Schlosser RG	NeuroImage	0.146
Neural structure and social dysfunction in individuals at clinical high risk for psychosis.	Lincoln SH, Hooker CI	Psychiatry research	0.146
An event-related FMRI study of phonological verbal working memory in schizophrenia.	Kim J, Matthews NL, Park S	PloS one	0.145
Evidence-based guidelines on the therapeutic use of repetitive transcranial magnetic stimulation (rTMS).	Lefaucheur JP, Andre-Obadia N, Antal A, Ayache SS, Baeken C, Benninger DH, Cantello RM, Cincotta M, de Carvalho M, De Ridder D, Devanne H, Di Lazzaro V, Filipovic SR, Hummel FC, Jaaskelainen SK, Kimiskidis VK, Koch G, Langguth B, Nyffeler T, Oliviero A, Padberg F, Poulet E, Rossi S, Rossini PM, Rothwell JC, Schonfeldt-Lecuona C, Siebner HR, Slotema CW, Stagg CJ, Valls-Sole J, Ziemann U, Paulus W,…	Clinical neurophysiology : official journal of the International Federation of Clinical Neurophysiology	0.144
Social alienation in schizophrenia patients: association with insula responsiveness to facial expressions of disgust.	Lindner C, Dannlowski U, Walhofer K, Rodiger M, Maisch B, Bauer J, Ohrmann P, Lencer R, Zwitserlood P, Kersting A, Heindel W, Arolt V, Kugel H, Suslow T	PloS one	0.143
Grey matter correlates of early psychotic symptoms in adolescents at enhanced risk of psychosis: a voxel-based study.	Spencer MD, Moorhead TW, McIntosh AM, Stanfield AC, Muir WJ, Hoare P, Owens DG, Lawrie SM, Johnstone EC	NeuroImage	0.142
Opposite effects of catechol-O-methyltransferase Val158Met on cortical function in healthy subjects and patients with schizophrenia.	Prata DP, Mechelli A, Fu CH, Picchioni M, Kane F, Kalidindi S, McDonald C, Howes O, Kravariti E, Demjaha A, Toulopoulou T, Diforti M, Murray RM, Collier DA, McGuire PK	Biological psychiatry	0.142
Functional magnetic resonance imaging of BDNF val66met polymorphism in unmedicated subjects at high genetic risk of schizophrenia performing a verbal memory task.	Baig BJ, Whalley HC, Hall J, McIntosh AM, Job DE, Cunningham-Owens DG, Johnstone EC, Lawrie SM	Psychiatry research	0.142
Consequences of magnocellular dysfunction on processing attended information in schizophrenia.	Martinez A, Hillyard SA, Bickel S, Dias EC, Butler PD, Javitt DC	Cerebral cortex (New York, N.Y. : 1991)	0.142
Structural abnormalities in the cuneus associated with Herpes Simplex Virus (type 1) infection in people at ultra high risk of developing psychosis.	Whitford TJ, Wood SJ, Yung A, Cocchi L, Berger G, Shenton ME, Kubicki M, Phillips L, Velakoulis D, Yolken RH, Pantelis C, McGorry P, Amminger GP	Schizophrenia research	0.142
Pavlovian reward prediction and receipt in schizophrenia: relationship to anhedonia.	Dowd EC, Barch DM	PloS one	0.142
Brain structural correlates of schizotypy and psychosis proneness in a non-clinical healthy volunteer sample.	Nenadic I, Lorenz C, Langbein K, Dietzek M, Smesny S, Schonfeld N, Fananas L, Sauer H, Gaser C	Schizophrenia research	0.142
Physiological dysfunction of the dorsolateral prefrontal cortex in schizophrenia revisited.	Callicott JH, Bertolino A, Mattay VS, Langheim FJ, Duyn J, Coppola R, Goldberg TE, Weinberger DR	Cerebral cortex (New York, N.Y. : 1991)	0.141
Novelty detection and repetition suppression in a passive picture viewing task: a possible approach for the evaluation of neuropsychiatric disorders.	Jessen F, Manka C, Scheef L, Granath DO, Schild HH, Heun R	Human brain mapping	0.141
White matter abnormalities of microstructure and physiological noise in schizophrenia.	Cheng H, Newman SD, Kent JS, Bolbecker A, Klaunig MJ, O'Donnell BF, Puce A, Hetrick WP	Brain imaging and behavior	0.141
Functional integration in schizophrenia: too little or too much? Preliminary results on fMRI data.	Foucher JR, Vidailhet P, Chanraud S, Gounot D, Grucker D, Pins D, Damsa C, Danion JM	NeuroImage	0.14
Do you hear what I hear? Neural correlates of thought disorder during listening to speech in schizophrenia.	Weinstein S, Werker JF, Vouloumanos A, Woodward TS, Ngan ET	Schizophrenia research	0.14
Task-related fronto-striatal functional connectivity during working memory performance in schizophrenia.	Quide Y, Morris RW, Shepherd AM, Rowland JE, Green MJ	Schizophrenia research	0.138
Hypofrontality in subjects at high genetic risk of schizophrenia with depressive symptoms.	Whalley HC, Mowatt L, Stanfield AC, Hall J, Johnstone EC, Lawrie SM, McIntosh AM	Journal of affective disorders	0.137
Association between a longer duration of illness, age and lower frontal lobe grey matter volume in schizophrenia.	Premkumar P, Fannon D, Kuipers E, Cooke MA, Simmons A, Kumari V	Behavioural brain research	0.136
Multi-center machine learning in imaging psychiatry: A meta-model approach.	Dluhos P, Schwarz D, Cahn W, van Haren N, Kahn R, Spaniel F, Horacek J, Kasparek T, Schnack H	NeuroImage	0.136
Language lateralization in schizophrenia, an fMRI study.	Sommer IE, Ramsey NF, Kahn RS	Schizophrenia research	0.135
White matter defects in first episode psychosis patients: a voxelwise analysis of diffusion tensor imaging.	Perez-Iglesias R, Tordesillas-Gutierrez D, Barker GJ, McGuire PK, Roiz-Santianez R, Mata I, de Lucas EM, Quintana F, Vazquez-Barquero JL, Crespo-Facorro B	NeuroImage	0.134
Genetic variation in G72 correlates with brain activation in the right middle temporal gyrus in a verbal fluency task in healthy individuals.	Krug A, Markov V, Krach S, Jansen A, Zerres K, Eggermann T, Stocker T, Shah NJ, Nothen MM, Georgi A, Strohmaier J, Rietschel M, Kircher T	Human brain mapping	0.134
Working memory and default mode network abnormalities in unaffected siblings of schizophrenia patients.	de Leeuw M, Kahn RS, Zandbelt BB, Widschwendter CG, Vink M	Schizophrenia research	0.134
Working memory circuitry in schizophrenia shows widespread cortical inefficiency and compensation.	Kim MA, Tura E, Potkin SG, Fallon JH, Manoach DS, Calhoun VD, Turner JA	Schizophrenia research	0.133
Thalamus abnormalities during working memory in schizophrenia. An fMRI study.	Bor J, Brunelin J, Sappey-Marinier D, Ibarrola D, d'Amato T, Suaud-Chagny MF, Saoud M	Schizophrenia research	0.133
A Data-Driven Investigation of Gray Matter-Function Correlations in Schizophrenia during a Working Memory Task.	Michael AM, King MD, Ehrlich S, Pearlson G, White T, Holt DJ, Andreasen NC, Sakoglu U, Ho BC, Schulz SC, Calhoun VD	Frontiers in human neuroscience	0.133
Auditory mismatch impairments are characterized by core neural dysfunctions in schizophrenia.	Gaebler AJ, Mathiak K, Koten JW Jr, Konig AA, Koush Y, Weyer D, Depner C, Matentzoglu S, Edgar JC, Willmes K, Zvyagintsev M	Brain : a journal of neurology	0.133
Reduced fronto-temporal connectivity is associated with frontal gray matter density reduction and neuropsychological deficit in schizophrenia.	Spoletini I, Cherubini A, Di Paola M, Banfi G, Rusch N, Martinotti G, Bria P, Rubino IA, Siracusano A, Caltagirone C, Spalletta G	Schizophrenia research	0.132
Altered default mode and fronto-parietal network subsystems in patients with schizophrenia and their unaffected siblings.	Chang X, Shen H, Wang L, Liu Z, Xin W, Hu D, Miao D	Brain research	0.132
An fMRI investigation of delay discounting in patients with schizophrenia.	Avsar KB, Weller RE, Cox JE, Reid MA, White DM, Lahti AC	Brain and behavior	0.131
Diagnostic classification of schizophrenia patients on the basis of regional reward-related FMRI signal patterns.	Koch SP, Hagele C, Haynes JD, Heinz A, Schlagenhauf F, Sterzer P	PloS one	0.131
The effect of G72 genotype on neural correlates of memory encoding and retrieval.	Jansen A, Krach S, Krug A, Markov V, Thimm M, Paulus FM, Zerres K, Stocker T, Shah NJ, Nothen MM, Treutlein J, Rietschel M, Kircher T	NeuroImage	0.13
A longitudinal study on intrinsic connectivity of hippocampus associated with positive symptom in first-episode schizophrenia.	Duan HF, Gan JL, Yang JM, Cheng ZX, Gao CY, Shi ZJ, Zhu XQ, Liang XJ, Zhao LM	Behavioural brain research	0.13
Verbal working memory and functional large-scale networks in schizophrenia.	Dauvermann MR, Moorhead TW, Watson AR, Duff B, Romaniuk L, Hall J, Roberts N, Lee GL, Hughes ZA, Brandon NJ, Whitcher B, Blackwood DH, McIntosh AM, Lawrie SM	Psychiatry research. Neuroimaging	0.13
Differences in frontal cortical activation by a working memory task after substitution of risperidone for typical antipsychotic drugs in patients with schizophrenia.	Honey GD, Bullmore ET, Soni W, Varatheesan M, Williams SC, Sharma T	Proceedings of the National Academy of Sciences of the United States of America	0.129
Functional imaging as a predictor of schizophrenia.	Whalley HC, Simonotto E, Moorhead W, McIntosh A, Marshall I, Ebmeier KP, Owens DG, Goddard NH, Johnstone EC, Lawrie SM	Biological psychiatry	0.129
Correlated structural and functional brain abnormalities in the default mode network in schizophrenia patients.	Salgado-Pineda P, Fakra E, Delaveau P, McKenna PJ, Pomarol-Clotet E, Blin O	Schizophrenia research	0.129
Multivariate pattern classification reveals differential brain activation during emotional processing in individuals with psychosis proneness.	Modinos G, Pettersson-Yeo W, Allen P, McGuire PK, Aleman A, Mechelli A	NeuroImage	0.129
Neurological signs and morphological cerebral changes in schizophrenia: An analysis of NSS subscales in patients with first episode psychosis.	Heuser M, Thomann PA, Essig M, Bachmann S, Schroder J	Psychiatry research	0.128
The impact of dystrobrevin-binding protein 1 (DTNBP1) on neural correlates of episodic memory encoding and retrieval.	Thimm M, Krug A, Markov V, Krach S, Jansen A, Zerres K, Eggermann T, Stocker T, Shah NJ, Nothen MM, Rietschel M, Kircher T	Human brain mapping	0.127
Impaired hierarchical control within the lateral prefrontal cortex in schizophrenia.	Barbalat G, Chambon V, Domenech PJ, Ody C, Koechlin E, Franck N, Farrer C	Biological psychiatry	0.127
A neuroimaging study of emotion-cognition interaction in schizophrenia: the effect of ziprasidone treatment.	Stip E, Cherbal A, Luck D, Zhornitsky S, Bentaleb LA, Lungu O	Psychopharmacology	0.127
Stronger default mode network connectivity is associated with poorer clinical insight in youth at ultra high-risk for psychotic disorders.	Clark SV, Mittal VA, Bernard JA, Ahmadi A, King TZ, Turner JA	Schizophrenia research	0.125
Cortical-basal ganglia imbalance in schizophrenia patients and unaffected first-degree relatives.	Oertel-Knochel V, Knochel C, Matura S, Rotarska-Jagiela A, Magerkurth J, Prvulovic D, Haenschel C, Hampel H, Linden DE	Schizophrenia research	0.124
Dysfunctional neural networks associated with impaired social interactions in early psychosis: an ICA analysis.	Mazza M, Catalucci A, Pino MC, Giusti L, Nigri A, Pollice R, Roncone R, Casacchia M, Gallucci M	Brain imaging and behavior	0.124
Working memory capacity in schizophrenia: a parametric fMRI study.	Jansma JM, Ramsey NF, van der Wee NJ, Kahn RS	Schizophrenia research	0.123
Neuroimaging of semantic processing in schizophrenia: a parametric priming approach.	Han SD, Wible CG	International journal of psychophysiology : official journal of the International Organization of Psychophysiology	0.121
Higher or lower? The functional anatomy of perceived allocentric social hierarchies.	Farrow TF, Jones SC, Kaylor-Hughes CJ, Wilkinson ID, Woodruff PW, Hunter MD, Spence SA	NeuroImage	0.121
Left temporo-limbic and orbital dysfunction in schizophrenia during odor familiarity and hedonicity judgments.	Plailly J, d'Amato T, Saoud M, Royet JP	NeuroImage	0.12
Functional lateralization of the sensorimotor cortex in patients with schizophrenia: effects of treatment with olanzapine.	Bertolino A, Blasi G, Caforio G, Latorre V, De Candia M, Rubino V, Callicott JH, Mattay VS, Bellomo A, Scarabino T, Weinberger DR, Nardini M	Biological psychiatry	0.119
Polygenic risk for five psychiatric disorders and cross-disorder and disorder-specific neural connectivity in two independent populations.	Wang T, Zhang X, Li A, Zhu M, Liu S, Qin W, Li J, Yu C, Jiang T, Liu B	NeuroImage. Clinical	0.119
Remembering verbally-presented items as pictures: Brain activity underlying visual mental images in schizophrenia patients with visual hallucinations.	Stephan-Otto C, Siddi S, Senior C, Cuevas-Esteban J, Cambra-Marti MR, Ochoa S, Brebion G	Cortex; a journal devoted to the study of the nervous system and behavior	0.119
Cingulate activity and fronto-temporal connectivity in people with prodromal signs of psychosis.	Allen P, Stephan KE, Mechelli A, Day F, Ward N, Dalton J, Williams SC, McGuire P	NeuroImage	0.118
Stop-signal response inhibition in schizophrenia: behavioural, event-related potential and functional neuroimaging data.	Hughes ME, Fulham WR, Johnston PJ, Michie PT	Biological psychology	0.118
Grey matter deficits and symptom profile in first episode schizophrenia.	Whitford TJ, Farrow TF, Gomes L, Brennan J, Harris AW, Williams LM	Psychiatry research	0.117
Intact relational memory and normal hippocampal structure in the early stage of psychosis.	Williams LE, Avery SN, Woolard AA, Heckers S	Biological psychiatry	0.114
Comparison of structural covariance with functional connectivity approaches exemplified by an investigation of the left anterior insula.	Clos M, Rottschy C, Laird AR, Fox PT, Eickhoff SB	NeuroImage	0.114
Modulation of hippocampal theta and hippocampal-prefrontal cortex function by a schizophrenia risk gene.	Cousijn H, Tunbridge EM, Rolinski M, Wallis G, Colclough GL, Woolrich MW, Nobre AC, Harrison PJ	Human brain mapping	0.114
Audio-visual speech perception in schizophrenia: an fMRI study.	Surguladze SA, Calvert GA, Brammer MJ, Campbell R, Bullmore ET, Giampietro V, David AS	Psychiatry research	0.112
Volume reductions in frontopolar and left perisylvian cortices in methamphetamine induced psychosis.	Aoki Y, Orikabe L, Takayanagi Y, Yahata N, Mozue Y, Sudo Y, Ishii T, Itokawa M, Suzuki M, Kurachi M, Okazaki Y, Kasai K, Yamasue H	Schizophrenia research	0.109
Ventral striatum gray matter density reduction in patients with schizophrenia and psychotic emotional dysregulation.	Stegmayer K, Horn H, Federspiel A, Razavi N, Bracht T, Laimbock K, Strik W, Dierks T, Wiest R, Muller TJ, Walther S	NeuroImage. Clinical	0.109
Evidence for glutamatergic neurotransmission in cognitive control in an auditory attention task.	van Wageningen H, Jorgensen HA, Specht K, Hugdahl K	Neuroscience letters	0.108
The influence of rest period instructions on the default mode network.	Benjamin C, Lieberman DA, Chang M, Ofen N, Whitfield-Gabrieli S, Gabrieli JD, Gaab N	Frontiers in human neuroscience	0.108
Working memory in schizotypal personality disorder: fMRI activation and deactivation differences.	Vu MA, Thermenos HW, Terry DP, Wolfe DJ, Voglmaier MM, Niznikiewicz MA, McCarley RW, Seidman LJ, Dickey CC	Schizophrenia research	0.107
Aberrant spontaneous neural activity and correlation with evoked-brain potentials in first-episode, treatment-naive patients with deficit and non-deficit schizophrenia.	Li Z, Lei W, Deng W, Zheng Z, Li M, Ma X, Wang Q, Huang C, Li N, Collier DA, Gong Q, Li T	Psychiatry research. Neuroimaging	0.107
Statistical parametric mapping of LORETA using high density EEG and individual MRI: application to mismatch negativities in schizophrenia.	Park HJ, Kwon JS, Youn T, Pae JS, Kim JJ, Kim MS, Ha KS	Human brain mapping	0.105
Neuronal correlates of theory of mind and empathy: a functional magnetic resonance imaging study in a nonverbal task.	Vollm BA, Taylor AN, Richardson P, Corcoran R, Stirling J, McKie S, Deakin JF, Elliott R	NeuroImage	0.105
A method for functional network connectivity among spatially independent resting-state components in schizophrenia.	Jafri MJ, Pearlson GD, Stevens M, Calhoun VD	NeuroImage	0.105
Cognitive insight in first-episode schizophrenia: Further evidence for a role of the ventrolateral prefrontal cortex.	Buchy L, Hawco C, Joober R, Malla A, Lepage M	Schizophrenia research	0.105
Effect of CACNA1C rs1006737 on neural correlates of verbal fluency in healthy individuals.	Krug A, Nieratschker V, Markov V, Krach S, Jansen A, Zerres K, Eggermann T, Stocker T, Shah NJ, Treutlein J, Muhleisen TW, Kircher T	NeuroImage	0.103
Dysfunctional resting-state connectivities of brain regions with structural deficits in drug-naive first-episode schizophrenia adolescents.	Zhang Y, Zheng J, Fan X, Guo X, Guo W, Yang G, Chen H, Zhao J, Lv L	Schizophrenia research	0.103
Factors in sensory processing of prosody in schizotypal personality disorder: an fMRI experiment.	Dickey CC, Morocz IA, Minney D, Niznikiewicz MA, Voglmaier MM, Panych LP, Khan U, Zacks R, Terry DP, Shenton ME, McCarley RW	Schizophrenia research	0.102
Hyperactivity of caudate, parahippocampal, and prefrontal regions during working memory in never-medicated persons at clinical high-risk for psychosis.	Thermenos HW, Juelich RJ, DiChiara SR, Mesholam-Gately RI, Woodberry KA, Wojcik J, Makris N, Keshavan MS, Whitfield-Gabrieli S, Woo TU, Petryshen TL, Goldstein JM, Shenton ME, McCarley RW, Seidman LJ	Schizophrenia research	0.101
Psychosis-proneness and neural correlates of self-inhibition in theory of mind.	van der Meer L, Groenewold NA, Pijnenborg M, Aleman A	PloS one	0.1
The neural basis of motor sequencing: an fMRI study of healthy subjects.	Chan RC, Rao H, Chen EE, Ye B, Zhang C	Neuroscience letters	0.097
Effects of treatment with the atypical neuroleptic quetiapine on working memory function: a functional MRI follow-up investigation.	Meisenzahl EM, Scheuerecker J, Zipse M, Ufer S, Wiesmann M, Frodl T, Koutsouleris N, Zetzsche T, Schmitt G, Riedel M, Spellmann I, Dehning S, Linn J, Bruckmann H, Moller HJ	European archives of psychiatry and clinical neuroscience	0.097
Structural magnetic resonance imaging predictors of responsiveness to cognitive behaviour therapy in psychosis.	Premkumar P, Fannon D, Kuipers E, Peters ER, Anilkumar AP, Simmons A, Kumari V	Schizophrenia research	0.097
Brain gray matter phenotypes across the psychosis dimension.	Ivleva EI, Bidesi AS, Thomas BP, Meda SA, Francis A, Moates AF, Witte B, Keshavan MS, Tamminga CA	Psychiatry research	0.096
Disruption of learned irrelevance in acute schizophrenia in a novel continuous within-subject paradigm suitable for fMRI.	Young AM, Kumari V, Mehrotra R, Hemsley DR, Andrew C, Sharma T, Williams SC, Gray JA	Behavioural brain research	0.094
Cortex and amygdala morphology in psychopathy.	Boccardi M, Frisoni GB, Hare RD, Cavedo E, Najt P, Pievani M, Rasser PE, Laakso MP, Aronen HJ, Repo-Tiihonen E, Vaurio O, Thompson PM, Tiihonen J	Psychiatry research	0.094
Abnormalities of regional homogeneity and its correlation with clinical symptoms in Naive patients with first-episode schizophrenia.	Zhao X, Yao J, Lv Y, Zhang X, Han C, Chen L, Ren F, Jin Z, Li Y, Sui Y	Brain imaging and behavior	0.094
Allelic variation in RGS4 impacts functional and structural connectivity in the human brain.	Buckholtz JW, Meyer-Lindenberg A, Honea RA, Straub RE, Pezawas L, Egan MF, Vakkalanka R, Kolachana B, Verchinski BA, Sust S, Mattay VS, Weinberger DR, Callicott JH	The Journal of neuroscience : the official journal of the Society for Neuroscience	0.092
Neural disruption to theory of mind predicts daily social functioning in individuals at familial high-risk for schizophrenia.	Dodell-Feder D, Delisi LE, Hooker CI	Social cognitive and affective neuroscience	0.092
An fMRI investigation of a novel analogue to the Trail-Making Test.	Jacobson SC, Blanchard M, Connolly CC, Cannon M, Garavan H	Brain and cognition	0.091
Multivariate prediction of emerging psychosis in adolescents at high risk for schizophrenia.	Shah J, Eack SM, Montrose DM, Tandon N, Miewald JM, Prasad KM, Keshavan MS	Schizophrenia research	0.091
Abnormal cortical activation during response inhibition in 22q11.2 deletion syndrome.	Gothelf D, Hoeft F, Hinard C, Hallmayer JF, Stoecker JV, Antonarakis SE, Morris MA, Reiss AL	Human brain mapping	0.09
Neural activity during emotion recognition after combined cognitive plus social cognitive training in schizophrenia.	Hooker CI, Bruce L, Fisher M, Verosky SC, Miyakawa A, Vinogradov S	Schizophrenia research	0.09
Functional magnetic resonance imaging in schizophrenia: cortical response to motor stimulation.	Rogowska J, Gruber SA, Yurgelun-Todd DA	Psychiatry research	0.087
Joint source based morphometry identifies linked gray and white matter group differences.	Xu L, Pearlson G, Calhoun VD	NeuroImage	0.087
Impaired context processing as a potential marker of psychosis risk state.	Niendam TA, Lesh TA, Yoon J, Westphal AJ, Hutchison N, Daniel Ragland J, Solomon M, Minzenberg M, Carter CS	Psychiatry research	0.087
Cerebral blood flow and its connectivity features of auditory verbal hallucinations in schizophrenia: A perfusion study.	Cui LB, Chen G, Xu ZL, Liu L, Wang HN, Guo L, Liu WM, Liu TT, Qi S, Liu K, Qin W, Sun JB, Xi YB, Yin H	Psychiatry research. Neuroimaging	0.086
Functional magnetic resonance imaging of internal source monitoring in schizophrenia: recognition with and without recollection.	Ragland JD, Valdez JN, Loughead J, Gur RC, Gur RE	Schizophrenia research	0.085
Illness denial in schizophrenia spectrum disorders: a function of left hemisphere dominance.	Gerretsen P, Menon M, Chakravarty MM, Lerch JP, Mamo DC, Remington G, Pollock BG, Graff-Guerrero A	Human brain mapping	0.085
Frontostriatal involvement in task switching depends on genetic differences in d2 receptor density.	Stelzel C, Basten U, Montag C, Reuter M, Fiebach CJ	The Journal of neuroscience : the official journal of the Society for Neuroscience	0.084
Discrete neural substrates underlie complementary audiovisual speech integration processes.	Stevenson RA, VanDerKlok RM, Pisoni DB, James TW	NeuroImage	0.084
Interaction between effects of genes coding for dopamine and glutamate transmission on striatal and parahippocampal function.	Pauli A, Prata DP, Mechelli A, Picchioni M, Fu CH, Chaddock CA, Kane F, Kalidindi S, McDonald C, Kravariti E, Toulopoulou T, Bramon E, Walshe M, Ehlert N, Georgiades A, Murray R, Collier DA, McGuire P	Human brain mapping	0.084
Optimally-Discriminative Voxel-Based Morphometry significantly increases the ability to detect group differences in schizophrenia, mild cognitive impairment, and Alzheimer's disease.	Zhang T, Davatzikos C	NeuroImage	0.084
Effects of childhood trauma on working memory in affective and non-affective psychotic disorders.	Quide Y, O'Reilly N, Rowland JE, Carr VJ, Elzinga BM, Green MJ	Brain imaging and behavior	0.084
Altered Volume and Functional Connectivity of the Habenula in Schizophrenia.	Zhang L, Wang H, Luan S, Yang S, Wang Z, Wang J, Zhao H	Frontiers in human neuroscience	0.084
Volume reduction of the corpus callosum and its relationship with deficits in interhemispheric transfer of information in recent-onset psychosis.	Chaim TM, Schaufelberger MS, Ferreira LK, Duran FL, Ayres AM, Scazufca M, Menezes PR, Amaro E Jr, Leite CC, Murray RM, McGuire PK, Rushe TM, Busatto GF	Psychiatry research	0.083
Meta-analysis of functional magnetic resonance imaging studies of timing and cognitive control in schizophrenia and bipolar disorder: Evidence of a primary time deficit.	Alustiza I, Radua J, Pla M, Martin R, Ortuno F	Schizophrenia research	0.083
A hemodynamic model for layered BOLD signals.	Heinzle J, Koopmans PJ, den Ouden HEM, Raman S, Stephan KE	NeuroImage	0.082
Auditory verbal hallucinations predominantly activate the right inferior frontal area.	Sommer IE, Diederen KM, Blom JD, Willems A, Kushan L, Slotema K, Boks MP, Daalman K, Hoek HW, Neggers SF, Kahn RS	Brain : a journal of neurology	0.081
Sparse network-based models for patient classification using fMRI.	Rosa MJ, Portugal L, Hahn T, Fallgatter AJ, Garrido MI, Shawe-Taylor J, Mourao-Miranda J	NeuroImage	0.081
Neural systems for social cognition in Klinefelter syndrome (47,XXY): evidence from fMRI.	van Rijn S, Swaab H, Baas D, de Haan E, Kahn RS, Aleman A	Social cognitive and affective neuroscience	0.08
Corticolimbic dysfunction during facial and prosodic emotional recognition in first-episode psychosis patients and individuals at ultra-high risk.	Tseng HH, Roiser JP, Modinos G, Falkenberg I, Samson C, McGuire P, Allen P	NeuroImage. Clinical	0.08
Seeking Optimal Region-Of-Interest (ROI) Single-Value Summary Measures for fMRI Studies in Imaging Genetics.	Tong Y, Chen Q, Nichols TE, Rasetti R, Callicott JH, Berman KF, Weinberger DR, Mattay VS	PloS one	0.079
Neural complexity as a potential translational biomarker for psychosis.	Hager B, Yang AC, Brady R, Meda S, Clementz B, Pearlson GD, Sweeney JA, Tamminga C, Keshavan M	Journal of affective disorders	0.079
The neural networks underlying auditory sensory gating.	Mayer AR, Hanlon FM, Franco AR, Teshiba TM, Thoma RJ, Clark VP, Canive JM	NeuroImage	0.078
Alterations in regional homogeneity of resting-state brain activity in ketamine addicts.	Liao Y, Tang J, Fornito A, Liu T, Chen X, Chen H, Xiang X, Wang X, Hao W	Neuroscience letters	0.078
The functional anatomy and connectivity of thought insertion and alien control of movement.	Walsh E, Oakley DA, Halligan PW, Mehta MA, Deeley Q	Cortex; a journal devoted to the study of the nervous system and behavior	0.078
Erythropoietin reduces neural and cognitive processing of fear in human models of antidepressant drug action.	Miskowiak K, O'Sullivan U, Harmer CJ	Biological psychiatry	0.077
Dopamine-dependent architecture of cortico-subcortical network connectivity.	Cole DM, Oei NY, Soeter RP, Both S, van Gerven JM, Rombouts SA, Beckmann CF	Cerebral cortex (New York, N.Y. : 1991)	0.077
A genome-wide supported variant in CACNA1C influences hippocampal activation during episodic memory encoding and retrieval.	Krug A, Witt SH, Backes H, Dietsche B, Nieratschker V, Shah NJ, Nothen MM, Rietschel M, Kircher T	European archives of psychiatry and clinical neuroscience	0.077
Shifted neuronal balance during stimulus-response integration in schizophrenia: an fMRI study.	Cieslik EC, Muller VI, Kellermann TS, Grefkes C, Halfter S, Eickhoff SB	Brain structure & function	0.077
A systematic review of associations between functional MRI activity and polygenic risk for schizophrenia and bipolar disorder.	Dezhina Z, Ranlund S, Kyriakopoulos M, Williams SCR, Dima D	Brain imaging and behavior	0.077
Procedural learning in schizophrenia: a functional magnetic resonance imaging investigation.	Kumari V, Gray JA, Honey GD, Soni W, Bullmore ET, Williams SC, Ng VW, Vythelingum GN, Simmons A, Suckling J, Corr PJ, Sharma T	Schizophrenia research	0.076
Evaluation of a novel event-related parametric fMRI paradigm investigating prefrontal function.	Wolf RC, Walter H	Psychiatry research	0.076
The neural basis of predicting the outcomes of imagined actions.	Jahn A, Nee DE, Brown JW	Frontiers in neuroscience	0.075
Impairment in basal limbic function in schizophrenia during affect recognition.	Hempel A, Hempel E, Schonknecht P, Stippich C, Schroder J	Psychiatry research	0.074
Partial support for ZNF804A genotype-dependent alterations in prefrontal connectivity.	Paulus FM, Krach S, Bedenbender J, Pyka M, Sommer J, Krug A, Knake S, Nothen MM, Witt SH, Rietschel M, Kircher T, Jansen A	Human brain mapping	0.074
The spatiotemporal pattern of auditory cortical responses during verbal hallucinations.	van de Ven VG, Formisano E, Roder CH, Prvulovic D, Bittner RA, Dietz MG, Hubl D, Dierks T, Federspiel A, Esposito F, Di Salle F, Jansma B, Goebel R, Linden DE	NeuroImage	0.073
Left inferior prefrontal cortex activation during a semantic decision-making task predicts the degree of semantic organization.	Simmons A, Miller D, Feinstein JS, Goldberg TE, Paulus MP	NeuroImage	0.073
Distinct structural neural patterns of trait physical and social anhedonia: Evidence from cortical thickness, subcortical volumes and inter-regional correlations.	Wang Y, Deng Y, Fung G, Liu WH, Wei XH, Jiang XQ, Lui SS, Cheung EF, Chan RC	Psychiatry research	0.073
Dynamic reconfiguration of frontal brain networks during executive cognition in humans.	Braun U, Schafer A, Walter H, Erk S, Romanczuk-Seiferth N, Haddad L, Schweiger JI, Grimm O, Heinz A, Tost H, Meyer-Lindenberg A, Bassett DS	Proceedings of the National Academy of Sciences of the United States of America	0.073
Joint prediction of multiple scores captures better individual traits from brain images.	Rahim M, Thirion B, Bzdok D, Buvat I, Varoquaux G	NeuroImage	0.073
Neural correlates of metaphor processing in schizophrenia.	Kircher TT, Leube DT, Erb M, Grodd W, Rapp AM	NeuroImage	0.071
Learning from errors: error-related neural activity predicts improvements in future inhibitory control performance.	Hester R, Madeley J, Murphy K, Mattingley JB	The Journal of neuroscience : the official journal of the Society for Neuroscience	0.071
A CCA+ICA based model for multi-task brain imaging data fusion and its application to schizophrenia.	Sui J, Adali T, Pearlson G, Yang H, Sponheim SR, White T, Calhoun VD	NeuroImage	0.071
Dopaminergic basis of the psychosis-prone personality investigated with functional magnetic resonance imaging of procedural learning.	Ettinger U, Corr PJ, Mofidi A, Williams SC, Kumari V	Frontiers in human neuroscience	0.071
Dimensional schizotypy and social cognition: an fMRI imaging study.	Wang Y, Liu WH, Li Z, Wei XH, Jiang XQ, Neumann DL, Shum DH, Cheung EF, Chan RC	Frontiers in behavioral neuroscience	0.071
Functional MRI mapping of brain activation during visually guided saccades and antisaccades: cortical and subcortical networks.	Matsuda T, Matsuura M, Ohkubo T, Ohkubo H, Matsushima E, Inoue K, Taira M, Kojima T	Psychiatry research	0.07
CACNA1C risk variant and amygdala activity in bipolar disorder, schizophrenia and healthy controls.	Tesli M, Skatun KC, Ousdal OT, Brown AA, Thoresen C, Agartz I, Melle I, Djurovic S, Jensen J, Andreassen OA	PloS one	0.07
Multiparametric mapping of neurological soft signs in healthy adults.	Hirjak D, Wolf RC, Kubera KM, Stieltjes B, Thomann PA	Brain structure & function	0.07
A method for multi-group inter-participant correlation: abnormal synchrony in patients with schizophrenia during auditory target detection.	Kim D, Pearlson GD, Kiehl KA, Bedrick E, Demirci O, Calhoun VD	NeuroImage	0.069
The effects of gender and catechol O-methyltransferase (COMT) Val108/158Met polymorphism on emotion regulation in velo-cardio-facial syndrome (22q11.2 deletion syndrome): An fMRI study.	Coman IL, Gnirke MH, Middleton FA, Antshel KM, Fremont W, Higgins AM, Shprintzen RJ, Kates WR	NeuroImage	0.069
Functional similarity of facial emotion processing between people with a first episode of psychosis and healthy subjects.	Villalta-Gil V, Melendez-Perez I, Russell T, Surguladze S, Radua J, Fuste M, Stephan-Otto C, Haro JM	Schizophrenia research	0.069
LORETA imaging of P300 in schizophrenia with individual MRI and 128-channel EEG.	Pae JS, Kwon JS, Youn T, Park HJ, Kim MS, Lee B, Park KS	NeuroImage	0.068
fMRI responses to emotional faces in children and adolescents at genetic risk for psychiatric illness share some of the features of depression.	Barbour T, Pruitt P, Diwadkar VA	Journal of affective disorders	0.068
Altered velocity processing in schizophrenia during pursuit eye tracking.	Nagel M, Sprenger A, Steinlechner S, Binkofski F, Lencer R	PloS one	0.068
Default mode network connectivity and reciprocal social behavior in 22q11.2 deletion syndrome.	Schreiner MJ, Karlsgodt KH, Uddin LQ, Chow C, Congdon E, Jalbrzikowski M, Bearden CE	Social cognitive and affective neuroscience	0.068
Altered relationships between age and functional brain activation in adolescents at clinical high risk for psychosis.	Karlsgodt KH, van Erp TG, Bearden CE, Cannon TD	Psychiatry research	0.068
Interaction between COMT Val(158)Met polymorphism and childhood adversity affects reward processing in adulthood.	Boecker-Schlier R, Holz NE, Buchmann AF, Blomeyer D, Plichta MM, Jennen-Steinmetz C, Wolf I, Baumeister S, Treutlein J, Rietschel M, Meyer-Lindenberg A, Banaschewski T, Brandeis D, Laucht M	NeuroImage	0.068
Neural correlates of tactile prepulse inhibition: a functional MRI study in normal and schizophrenic subjects.	Kumari V, Gray JA, Geyer MA, ffytche D, Soni W, Mitterschiffthaler MT, Vythelingum GN, Simmons A, Williams SC, Sharma T	Psychiatry research	0.067
Genetic variation in neuregulin1 is associated with differences in prefrontal engagement in children.	Mechelli A, Viding E, Pettersson-Yeo W, Tognin S, McGuire PK	Human brain mapping	0.067
An evoked auditory response fMRI study of the effects of rTMS on putative AVH pathways in healthy volunteers.	Tracy DK, O'Daly O, Joyce DW, Michalopoulou PG, Basit BB, Dhillon G, McLoughlin DM, Shergill SS	Neuropsychologia	0.067
Human reward system activation is modulated by a single dose of olanzapine in healthy subjects in an event-related, double-blind, placebo-controlled fMRI study.	Abler B, Erk S, Walter H	Psychopharmacology	0.066
Variable global dysconnectivity and individual differences in schizophrenia.	Cole MW, Anticevic A, Repovs G, Barch D	Biological psychiatry	0.066
Enhanced cortical effects of auditory stimulation and auditory attention in healthy individuals prone to auditory hallucinations during partial wakefulness.	Lewis-Hanna LL, Hunter MD, Farrow TF, Wilkinson ID, Woodruff PW	NeuroImage	0.066
Multifaceted genomic risk for brain function in schizophrenia.	Chen J, Calhoun VD, Pearlson GD, Ehrlich S, Turner JA, Ho BC, Wassink TH, Michael AM, Liu J	NeuroImage	0.066
Oppositional COMT Val158Met effects on resting state functional connectivity in adolescents and adults.	Meyer BM, Huemer J, Rabl U, Boubela RN, Kalcher K, Berger A, Banaschewski T, Barker G, Bokde A, Buchel C, Conrod P, Desrivieres S, Flor H, Frouin V, Gallinat J, Garavan H, Heinz A, Ittermann B, Jia T, Lathrop M, Martinot JL, Nees F, Rietschel M, Smolka MN, Bartova L, Popovic A, Scharinger C, Sitte HH, Steiner H, Friedrich MH, Kasper S, Perkmann T, Praschak-Rieder N, Haslacher H, Esterbauer H, Mos…	Brain structure & function	0.066
Cognitive and psychopathology correlates of brain white/grey matter structure in severely psychotic schizophrenic inpatients.	Banaj N, Piras F, Piras F, Ciullo V, Iorio M, Battaglia C, Pantoli D, Ducci G, Spalletta G	Schizophrenia research. Cognition	0.066
Language network dysfunction as a predictor of outcome in youth at clinical high risk for psychosis.	Sabb FW, van Erp TG, Hardt ME, Dapretto M, Caplan R, Cannon TD, Bearden CE	Schizophrenia research	0.065
A resting-state functional magnetic resonance imaging study on the first-degree relatives of persons with schizophrenia.	Liao H, Wang L, Zhou B, Tang J, Tan L, Zhu X, Yi J, Chen X, Tan C	Brain imaging and behavior	0.065
Default mode network in young people with familial risk for psychosis--the Oulu Brain and Mind study.	Jukuri T, Kiviniemi V, Nikkinen J, Miettunen J, Maki P, Jaaskelainen E, Mukkala S, Koivukangas J, Nordstrom T, Taanila A, Moilanen I, Heinimaa M, Barnett JH, Jones PB, Murray GK, Veijola J	Schizophrenia research	0.065
Neural correlates of irony comprehension: the role of schizotypal personality traits.	Rapp AM, Mutschler DE, Wild B, Erb M, Lengsfeld I, Saur R, Grodd W	Brain and language	0.064
Guided exploration of genomic risk for gray matter abnormalities in schizophrenia using parallel independent component analysis with reference.	Chen J, Calhoun VD, Pearlson GD, Perrone-Bizzozero N, Sui J, Turner JA, Bustillo JR, Ehrlich S, Sponheim SR, Canive JM, Ho BC, Liu J	NeuroImage	0.064
ERBB4 polymorphism and family history of psychiatric disorders on age-related cortical changes in healthy children.	Douet V, Chang L, Lee K, Ernst T	Brain imaging and behavior	0.064
Dysfunction of ventral striatal reward prediction in schizophrenia.	Juckel G, Schlagenhauf F, Koslowski M, Wustenberg T, Villringer A, Knutson B, Wrase J, Heinz A	NeuroImage	0.063
Individual differences in psychotic effects of ketamine are predicted by brain function measured under placebo.	Honey GD, Corlett PR, Absalom AR, Lee M, Pomarol-Clotet E, Murray GK, McKenna PJ, Bullmore ET, Menon DK, Fletcher PC	The Journal of neuroscience : the official journal of the Society for Neuroscience	0.063
Structure-function relationship of working memory activity with hippocampal and prefrontal cortex volumes.	Harms MP, Wang L, Csernansky JG, Barch DM	Brain structure & function	0.063
Combination of Resting State fMRI, DTI, and sMRI Data to Discriminate Schizophrenia by N-way MCCA + jICA.	Sui J, He H, Yu Q, Chen J, Rogers J, Pearlson GD, Mayer A, Bustillo J, Canive J, Calhoun VD	Frontiers in human neuroscience	0.063
Neural correlates of the relationship between discourse coherence and sensory monitoring in schizophrenia.	Tagamets MA, Cortes CR, Griego JA, Elvevag B	Cortex; a journal devoted to the study of the nervous system and behavior	0.063
Brain differences in first-episode schizophrenia treated with quetiapine: a deformation-based morphometric study.	Yang C, Wu S, Lu W, Bai Y, Gao H	Psychopharmacology	0.063
Real-time neural activity and connectivity in healthy individuals and schizophrenia patients.	Ioannides AA, Poghosyan V, Dammers J, Streit M	NeuroImage	0.062
On the existence of a generalized non-specific task-dependent network.	Hugdahl K, Raichle ME, Mitra A, Specht K	Frontiers in human neuroscience	0.062
Convergence of EEG and fMRI measures of reward anticipation.	Gorka SM, Phan KL, Shankman SA	Biological psychology	0.062
Searching for a structural endophenotype in psychosis using computational morphometry.	Marcelis M, Suckling J, Woodruff P, Hofman P, Bullmore E, van Os J	Psychiatry research	0.061
Male and female voices activate distinct regions in the male brain.	Sokhi DS, Hunter MD, Wilkinson ID, Woodruff PW	NeuroImage	0.061
Neurobiological correlates of theory of mind in psychosis proneness.	Modinos G, Renken R, Shamay-Tsoory SG, Ormel J, Aleman A	Neuropsychologia	0.061
Decreasing predictability of visual motion enhances feed-forward processing in visual cortex when stimuli are behaviorally relevant.	Kellermann T, Scholle R, Schneider F, Habel U	Brain structure & function	0.061
Neural correlates of the object-recall process in semantic memory.	Assaf M, Calhoun VD, Kuzu CH, Kraut MA, Rivkin PR, Hart J Jr, Pearlson GD	Psychiatry research	0.06
An ICA-based method for the identification of optimal FMRI features and components using combined group-discriminative techniques.	Sui J, Adali T, Pearlson GD, Calhoun VD	NeuroImage	0.06
The effect of Neuregulin 1 on neural correlates of episodic memory encoding and retrieval.	Krug A, Markov V, Krach S, Jansen A, Zerres K, Eggermann T, Stocker T, Shah NJ, Nothen MM, Treutlein J, Rietschel M, Kircher T	NeuroImage	0.06
The human brain representation of odor identification.	Kjelvik G, Evensmoen HR, Brezova V, Haberg AK	Journal of neurophysiology	0.06
Altered default mode network functional connectivity in schizotypal personality disorder.	Zhang Q, Shen J, Wu J, Yu X, Lou W, Fan H, Shi L, Wang D	Schizophrenia research	0.06
Putamen-related regional and network functional deficits in first-episode schizophrenia with auditory verbal hallucinations.	Cui LB, Liu K, Li C, Wang LX, Guo F, Tian P, Wu YJ, Guo L, Liu WM, Xi YB, Wang HN, Yin H	Schizophrenia research	0.06
Functional Connectivity Anomalies in Adolescents with Psychotic Symptoms.	Amico F, O'Hanlon E, Kraft D, Oertel-Knochel V, Clarke M, Kelleher I, Higgins N, Coughlan H, Creegan D, Heneghan M, Power E, Power L, Ryan J, Frodl T, Cannon M	PloS one	0.06
Abnormal regional homogeneity as a potential imaging biomarker for adolescent-onset schizophrenia: A resting-state fMRI study and support vector machine analysis.	Wang S, Zhang Y, Lv L, Wu R, Fan X, Zhao J, Guo W	Schizophrenia research	0.06
Method for multimodal analysis of independent source differences in schizophrenia: combining gray matter structural and auditory oddball functional data.	Calhoun VD, Adali T, Giuliani NR, Pekar JJ, Kiehl KA, Pearlson GD	Human brain mapping	0.059
Grey matter changes associated with host genetic variation and exposure to Herpes Simplex Virus 1 (HSV1) in first episode schizophrenia.	Prasad KM, Bamne MN, Shirts BH, Goradia D, Mannali V, Pancholi KM, Xue B, McClain L, Yolken RH, Keshavan MS, Nimgaonkar VL	Schizophrenia research	0.059
Differential effects of erythropoietin on neural and cognitive measures of executive function 3 and 7 days post-administration.	Miskowiak K, Inkster B, O'Sullivan U, Selvaraj S, Goodwin GM, Harmer CJ	Experimental brain research	0.058
Limbic and frontal cortical degeneration is associated with psychiatric symptoms in PINK1 mutation carriers.	Reetz K, Lencer R, Steinlechner S, Gaser C, Hagenah J, Buchel C, Petersen D, Kock N, Djarmati A, Siebner HR, Klein C, Binkofski F	Biological psychiatry	0.058
Cognitive performance is related to cortical grey matter volumes in early stages of schizophrenia: a population-based study of first-episode psychosis.	Minatogawa-Chang TM, Schaufelberger MS, Ayres AM, Duran FL, Gutt EK, Murray RM, Rushe TM, McGuire PK, Menezes PR, Scazufca M, Busatto GF	Schizophrenia research	0.058
Central executive network in young people with familial risk for psychosis - The Oulu Brain and Mind Study.	Jukuri T, Kiviniemi V, Nikkinen J, Miettunen J, Maki P, Mukkala S, Koivukangas J, Nordstrom T, Parkkisenniemi J, Moilanen I, Barnett JH, Jones PB, Murray GK, Veijola J	Schizophrenia research	0.057
Increased neural response related to neutral faces in individuals at risk for psychosis.	Seiferth NY, Pauly K, Habel U, Kellermann T, Shah NJ, Ruhrmann S, Klosterkotter J, Schneider F, Kircher T	NeuroImage	0.056
Cerebral connectivity and psychotic personality traits. A diffusion tensor imaging study.	Volpe U, Federspiel A, Mucci A, Dierks T, Frank A, Wahlund LO, Galderisi S, Maj M	European archives of psychiatry and clinical neuroscience	0.056
Resting-State Time-Varying Analysis Reveals Aberrant Variations of Functional Connectivity in Autism.	Yao Z, Hu B, Xie Y, Zheng F, Liu G, Chen X, Zheng W	Frontiers in human neuroscience	0.056
Alterations in regional homogeneity of resting-state brain activity in autism spectrum disorders.	Paakki JJ, Rahko J, Long X, Moilanen I, Tervonen O, Nikkinen J, Starck T, Remes J, Hurtig T, Haapsamo H, Jussila K, Kuusikko-Gauffin S, Mattila ML, Zang Y, Kiviniemi V	Brain research	0.055
Adolescent resting state networks and their associations with schizotypal trait expression.	Lagioia A, Van De Ville D, Debbane M, Lazeyras F, Eliez S	Frontiers in systems neuroscience	0.055
Fronto-parietal hypo-activation during working memory independent of structural abnormalities: conjoint fMRI and sMRI analyses in adolescent offspring of schizophrenia patients.	Diwadkar VA, Pruitt P, Goradia D, Murphy E, Bakshi N, Keshavan MS, Rajan U, Reid A, Zajac-Benitez C	NeuroImage	0.055
Common and distinct structural features of schizophrenia and bipolar disorder: The European Network on Psychosis, Affective disorders and Cognitive Trajectory (ENPACT) study.	Maggioni E, Crespo-Facorro B, Nenadic I, Benedetti F, Gaser C, Sauer H, Roiz-Santianez R, Poletti S, Marinelli V, Bellani M, Perlini C, Ruggeri M, Altamura AC, Diwadkar VA, Brambilla P	PloS one	0.055
Optimal transcranial magnetic stimulation coil placement for targeting the dorsolateral prefrontal cortex using novel magnetic resonance image-guided neuronavigation.	Rusjan PM, Barr MS, Farzan F, Arenovich T, Maller JJ, Fitzgerald PB, Daskalakis ZJ	Human brain mapping	0.054
Interaction among subsystems within default mode network diminished in schizophrenia patients: A dynamic connectivity approach.	Du Y, Pearlson GD, Yu Q, He H, Lin D, Sui J, Wu L, Calhoun VD	Schizophrenia research	0.054
Sustained attention impairment correlates to gray matter decreases in first episode neuroleptic-naive schizophrenic patients.	Salgado-Pineda P, Baeza I, Perez-Gomez M, Vendrell P, Junque C, Bargallo N, Bernardo M	NeuroImage	0.052
Grey matter morphological anomalies in the caudate head in first-episode psychosis patients with delusions of reference.	Tao H, Wong GH, Zhang H, Zhou Y, Xue Z, Shan B, Chen EY, Liu Z	Psychiatry research	0.052
A group ICA based framework for evaluating resting fMRI markers when disease categories are unclear: application to schizophrenia, bipolar, and schizoaffective disorders.	Du Y, Pearlson GD, Liu J, Sui J, Yu Q, He H, Castro E, Calhoun VD	NeuroImage	0.052
A manual and automated MRI study of anterior cingulate and orbito-frontal cortices, and caudate nucleus in obsessive-compulsive disorder: comparison with healthy controls and patients with schizophren	Riffkin J, Yucel M, Maruff P, Wood SJ, Soulsby B, Olver J, Kyrios M, Velakoulis D, Pantelis C	Psychiatry research	0.051
Origins of spatial working memory deficits in schizophrenia: an event-related FMRI and near-infrared spectroscopy study.	Lee J, Folley BS, Gore J, Park S	PloS one	0.051
Dopamine precursor depletion impairs timing in healthy volunteers by attenuating activity in putamen and supplementary motor area.	Coull JT, Hwang HJ, Leyton M, Dagher A	The Journal of neuroscience : the official journal of the Society for Neuroscience	0.051
Neural basis of altered physical and social causality judgements in schizophrenia.	Wende KC, Nagels A, Stratmann M, Chatterjee A, Kircher T, Straube B	Schizophrenia research	0.051
Functional disconnectivity in subjects at high genetic risk of schizophrenia.	Whalley HC, Simonotto E, Marshall I, Owens DG, Goddard NH, Johnstone EC, Lawrie SM	Brain : a journal of neurology	0.05
Reduced dorsal prefrontal gray matter after chronic ketamine use.	Liao Y, Tang J, Corlett PR, Wang X, Yang M, Chen H, Liu T, Chen X, Hao W, Fletcher PC	Biological psychiatry	0.05
Neural Correlates of Impaired Cognitive Control over Working Memory in Schizophrenia.	Eich TS, Nee DE, Insel C, Malapani C, Smith EE	Biological psychiatry	0.049
Effects of age on prefrontal subregions and hippocampal volumes in young and middle-aged healthy humans.	Wellington RL, Bilder RM, Napolitano B, Szeszko PR	Human brain mapping	0.046
Global prefrontal and fronto-amygdala dysconnectivity in bipolar I disorder with psychosis history.	Anticevic A, Brumbaugh MS, Winkler AM, Lombardo LE, Barrett J, Corlett PR, Kober H, Gruber J, Repovs G, Cole MW, Krystal JH, Pearlson GD, Glahn DC	Biological psychiatry	0.046
Neural mechanisms of mood-induced modulation of reality monitoring in schizophrenia.	Subramaniam K, Ranasinghe KG, Mathalon D, Nagarajan S, Vinogradov S	Cortex; a journal devoted to the study of the nervous system and behavior	0.046
The impact of serotonin transporter (5-HTTLPR) genotype on the development of resting-state functional connectivity in children and adolescents: a preliminary report.	Wiggins JL, Bedoyan JK, Peltier SJ, Ashinoff S, Carrasco M, Weng SJ, Welsh RC, Martin DM, Monk CS	NeuroImage	0.045
Reduced neuronal activity in language-related regions after transcranial magnetic stimulation therapy for auditory verbal hallucinations.	Kindler J, Homan P, Jann K, Federspiel A, Flury R, Hauf M, Strik W, Dierks T, Hubl D	Biological psychiatry	0.045
Classification of schizophrenia and bipolar patients using static and dynamic resting-state fMRI brain connectivity.	Rashid B, Arbabshirani MR, Damaraju E, Cetin MS, Miller R, Pearlson GD, Calhoun VD	NeuroImage	0.045
A multi-site resting state fMRI study on the amplitude of low frequency fluctuations in schizophrenia.	Turner JA, Damaraju E, van Erp TG, Mathalon DH, Ford JM, Voyvodic J, Mueller BA, Belger A, Bustillo J, McEwen S, Potkin SG, Fbirn, Calhoun VD	Frontiers in neuroscience	0.044
Effects of aripiprazole and haloperidol on neural activation during the n-back in healthy individuals: A functional MRI study.	Goozee R, Reinders AATS, Handley R, Marques T, Taylor H, O'Daly O, McQueen G, Hubbard K, Mondelli V, Pariante C, Dazzan P	Schizophrenia research	0.044
Default mode network connectivity as a function of familial and environmental risk for psychotic disorder.	Peeters SC, van de Ven V, Gronenschild EH, Patel AX, Habets P, Goebel R, van Os J, Marcelis M	PloS one	0.044
Local functional connectivity alterations in schizophrenia, bipolar disorder, and major depressive disorder.	Wei Y, Chang M, Womer FY, Zhou Q, Yin Z, Wei S, Zhou Y, Jiang X, Yao X, Duan J, Xu K, Zuo XN, Tang Y, Wang F	Journal of affective disorders	0.044
Neural changes following cognitive behaviour therapy for psychosis: a longitudinal study.	Kumari V, Fannon D, Peters ER, Ffytche DH, Sumich AL, Premkumar P, Anilkumar AP, Andrew C, Phillips ML, Williams SC, Kuipers E	Brain : a journal of neurology	0.043
Neural correlates of reward processing in healthy siblings of patients with schizophrenia.	Hanssen E, van der Velde J, Gromann PM, Shergill SS, de Haan L, Bruggeman R, Krabbendam L, Aleman A, van Atteveldt N	Frontiers in human neuroscience	0.043
Action simulation in hallucination-prone adolescents.	Dahoun T, Eliez S, Chen F, Badoud D, Schneider M, Laroi F, Debbane M	Frontiers in human neuroscience	0.042
Brain activity during emotionally negative pictures in schizophrenia with and without flat affect: an fMRI study.	Fahim C, Stip E, Mancini-Marie A, Mensour B, Boulay LJ, Leroux JM, Beaudoin G, Bourgouin P, Beauregard M	Psychiatry research	0.041
Correlation of passivity symptoms and dysfunctional visuomotor action monitoring in psychosis.	Schnell K, Heekeren K, Daumann J, Schnell T, Schnitker R, Moller-Hartmann W, Gouzoulis-Mayfrank E	Brain : a journal of neurology	0.04
Longitudinal loss of gray matter volume in patients with first-episode schizophrenia: DARTEL automated analysis and ROI validation.	Asami T, Bouix S, Whitford TJ, Shenton ME, Salisbury DF, McCarley RW	NeuroImage	0.04
Functional mapping of dynamic happy and fearful facial expressions in young adults with familial risk for psychosis - Oulu Brain and Mind Study.	Pulkkinen J, Nikkinen J, Kiviniemi V, Maki P, Miettunen J, Koivukangas J, Mukkala S, Nordstrom T, Barnett JH, Jones PB, Moilanen I, Murray GK, Veijola J	Schizophrenia research	0.037
Differential roles of the frontal and parietal cortices in the control of saccades.	Bender J, Tark KJ, Reuter B, Kathmann N, Curtis CE	Brain and cognition	0.036
Abnormal temporal difference reward-learning signals in major depression.	Kumar P, Waiter G, Ahearn T, Milders M, Reid I, Steele JD	Brain : a journal of neurology	0.033
Resting-state functional connectivity between right anterior insula and right orbital frontal cortex correlate with insight level in obsessive-compulsive disorder.	Fan J, Zhong M, Zhu X, Gan J, Liu W, Niu C, Liao H, Zhang H, Yi J, Tan C	NeuroImage. Clinical	0.032
